# Supplementary material for: Recalcitrant cell wall of Ulva lactuca seaweed is degraded by a single ulvan lyase from family 25 of polysaccharide lyases
Source: Anim Nutr. 2022 Feb 5;9:184–92. doi: 10.1016/j.aninu.2022.01.004 (PMC9092854; doi:10.1016/j.aninu.2022.01.004)
Supplement: Multimedia Comp 1 [file mmc1.xlsx]

## Sheet: CAZYme and sulfatase Bank
Recalcitrant cell wall of Ulva lactuca seaweed is degraded by a single ulvan lyase from family 25 of polysaccharide lyases
Mónica M. Costa, Luís B. Pio, Pedro Bule, Vânia A. Cardoso, Marlene Santos, Cristina M. Alfaia, Diogo F. Coelho, Joana Brás, Carlos M.G.A. Fontes, José A.M. Prates
Table S1. Carbohydrate-active enzymes and sulfatases library used for the initial screening.
ID	Name	Category	E.C	Main substrate	Organism	Catalytic domain	Expression level†	Expression vector	Genbank accession number	Mw (kDa)	Final recombinant protein sequence	Full protein sequence
1	Licheninase	1,3-1,4-β-Glucanases	3.2.1.73	1,3-1,4-β-glucans	Clostridium thermocellum	GH16	+++	pET-29b(+)	CAA41281	26.7157	MTVVNTPFVAVFSNFDSSQWEKADWANGSVFNCVWKPSQVTFSNGKMILTLDREYGGSYPYKSGEYRTKSFFGYGYYEVRMKAAKNVGIVSSFFTYTGPSDNNPWDEIDIEFLGKDTTKVQFNWYKNGVGGNEYLHNLGFDASQDFHTYGFEWRPDYIDFYVDGKKVYRGTRNIPVTPGKIMMNLWPGIGVDEWLGRYDGRTPLQAEYEYVKYYPNGVPQDNLEHHHHHH	MKNRVISLLMASLLLVLSVIVAPFYKAEAATVVNTPFVAVFSNFDSSQWEKADWANGSVFNCVWKPSQVTFSNGKMILTLDREYGGSYPYKSGEYRTKSFFGYGYYEVRMKAAKNVGIVSSFFTYTGPSDNNPWDEIDIEFLGKDTTKVQFNWYKNGVGGNEYLHNLGFDASQDFHTYGFEWRPDYIDFYVDGKKVYRGTRNIPVTPGKIMMNLWPGIGVDEWLGRYDGRTPLQAEYEYVKYYPNGVPQDNPTPTPTIAPSTPTNPNLPLKGDVNGDGHVNSSDYSLFKRYLLRVIDRFPVGDPQDGCGRHDRVVDSGSK
2	Cellulose 1,4-β-cellobiosidase	Cellobiohydrolases	3.2.1.91	Phosphoric acid-swollen cellulose, Avicel and others forms of insoluble cellulose	Clostridium cellulolyticum	GH48	+	pET-29b(+)	AAB41452	78.8172	MASSPANKVYQDRFESMYSKIKDPANGYFSEQGIPYHSIETLMVEAPDYGHVTTSEAMSYYMWLEAMHGRFSGDFTGFDKSWSVTEQYLIPTEKDQPNTSMSRYDANKPATYAPEFQDPSKYPSPLDTSQPVGRDPINSQLTSAYGTSMLYGMHWILDVDNWYGFGARADGTSKPSYINTFQRGEQESTWETIPQPCWDEHKFGGQYGFLDLFTKDTGTPAKQFKYTNAPDADARAVQATYWADQWAKEQGKSVSTSVGKATKMGDYLRYSFFDKYFRKIGQPSQAGTGYDAAHYLLSWYYAWGGGIDSTWSWIIGSSHNHFGYQNPFAAWVLSTDANFKPKSSNGASDWAKSLDRQLEFYQWLQSAEGAIAGGATNSWNGRYEAVPSGTSTFYGMGYV…	MSKNFKRVGAVAVAAAMSLSIMATTSINAASSPANKVYQDRFESMYSKIKDPANGYFSEQGIPYHSIETLMVEAPDYGHVTTSEAMSYYMWLEAMHGRFSGDFTGFDKSWSVTEQYLIPTEKDQPNTSMSRYDANKPATYAPEFQDPSKYPSPLDTSQPVGRDPINSQLTSAYGTSMLYGMHWILDVDNWYGFGARADGTSKPSYINTFQRGEQESTWETIPQPCWDEHKFGGQYGFLDLFTKDTGTPAKQFKYTNAPDADARAVQATYWADQWAKEQGKSVSTSVGKATKMGDYLRYSFFDKYFRKIGQPSQAGTGYDAAHYLLSWYYAWGGGIDSTWSWIIGSSHNHFGYQNPFAAWVLSTDANFKPKSSNGASDWAKSLDRQLEFYQWLQSAEGAI…
3	Glucan endo-1,3-β-D-glucosidase	1,3-β-Glucanases	3.2.1.39	1,3-β-glucans such as laminarin	Clostridium thermocellum	GH81	++	pHTP1	ADU74625	82.7844	MGSSHHHHHHSSGLVPRGSHMASQYYREGTGSYTVVLPPGAKVPQAEIYKTSNLQGAVPTNSWESSILWNQYSLPIYAHPLTFKFKAEGIEVGKPALGGSGIAYFGAHKNDFTVGHSSVYTFPDARADKISDFAVDAVMASGSGSIKATLMKGSPYAYFVFTGGNPRIDFSGTPTVFYGDSGSQCLGVTINGVNYGLFAPSGSKWQGIGTGTITCILPAGKNYFSIAVLPDNTVSTLTYYKDYAYCFVTDTKVEWSYNETESTLTTTFTAEVSVKEGTNKGTILALYPHQWRNNPHILPLPYTYSTLRGIMKTIQGTSFKTVYRYHGILPNLPDKGTYDREALNRYINELALQADAPVAVDTYWFGKHLGKLSCALPIAEQLGNISAKDRFISFMKSSL…	MLKKKTIISLVLAAIILGSIIQPFEIANAQYYREGTGSYTVVLPPGAKVPQAEIYKTSNLQGAVPTNSWESSILWNQYSLPIYAHPLTFKFKAEGIEVGKPALGGSGIAYFGAHKNDFTVGHSSVYTFPDARADKISDFAVDAVMASGSGSIKATLMKGSPYAYFVFTGGNPRIDFSGTPTVFYGDSGSQCLGVTINGVNYGLFAPSGSKWQGIGTGTITCILPAGKNYFSIAVLPDNTVSTLTYYKDYAYCFVTDTKVEWSYNETESTLTTTFTAEVSVKEGTNKGTILALYPHQWRNNPHILPLPYTYSTLRGIMKTIQGTSFKTVYRYHGILPNLPDKGTYDREALNRYINELALQADAPVAVDTYWFGKHLGKLSCALPIAEQLGNISAKDRFIS…
4	Cellulose 1,4-β-cellobiosidase	Cellobiohydrolases	3.2.1.91	Phosphoric acid-swollen cellulose, Avicel and others forms of insoluble cellulose	Clostridium thermocellum	GH48-Doc	+	pET-29b(+)	ABN53296	81.6247	MGPTKAPTKDGTSYKDLFLELYGKIKDPKNGYFSPDEGIPYHSIETLIVEAPDYGHVTTSEAFSYYVWLEAMYGNLTGNWSGVETAWKVMEDWIIPDSTEQPGMSSYNPNSPATYADEYEDPSYYPSELKFDTVRVGSDPVHNDLVSAYGPNMYLMHWLMDVDNWYGFGTGTRATFINTFQRGEQESTWETIPHPSIEEFKYGGPNGFLDLFTKDRSYAKQWRYTNAPDAEGRAIQAVYWANKWAKEQGKGSAVASVVSKAAKMGDFLRNDMFDKYFMKIGAQDKTPATGYDSAHYLMAWYTAWGGGIGASWAWKIGCSHAHFGYQNPFQGWVSATQSDFAPKSSNGKRDWTTSYKRQLEFYQWLQSAEGGIAGGATNSWNGRYEKYPAGTSTFYGMAY…	MVKSRKISILLAVAMLVSIMIPTTAFAGPTKAPTKDGTSYKDLFLELYGKIKDPKNGYFSPDEGIPYHSIETLIVEAPDYGHVTTSEAFSYYVWLEAMYGNLTGNWSGVETAWKVMEDWIIPDSTEQPGMSSYNPNSPATYADEYEDPSYYPSELKFDTVRVGSDPVHNDLVSAYGPNMYLMHWLMDVDNWYGFGTGTRATFINTFQRGEQESTWETIPHPSIEEFKYGGPNGFLDLFTKDRSYAKQWRYTNAPDAEGRAIQAVYWANKWAKEQGKGSAVASVVSKAAKMGDFLRNDMFDKYFMKIGAQDKTPATGYDSAHYLMAWYTAWGGGIGASWAWKIGCSHAHFGYQNPFQGWVSATQSDFAPKSSNGKRDWTTSYKRQLEFYQWLQSAEGGIA…
5	-	Mini-Cellulosome	3.2.1.73	Variety of cellulosic substrates	Clostridium thermocellum	3×GH16 + Coh-Coh-Coh	+Degradation	pHTP1	CAA41281	35.24	MGSSHHHHHHSSGPQQGLRMATVVNTPFVAVFSNFDSSQWEKADWANGSVFNCVWKPSQVTFSNGKMILTLDREYGGSYPYKSGEYRTKSFFGYGYYEVRMKAAKNVGIVSSFFTYTGPSDNNPWDEIDIEFLGKDTTKVQFNWYKNGVGGNEYLHNLGFDASQDFHTYGFEWRPDYIDFYVDGKKVYRGTRNIPVTPGKIMMNLWPGIGVDEWLGRYDGRTPLQAEYEYVKYYPNGVPQDNPTPTPTIAPSTPTNPNLPLKGDVNGDGHVNSSDYSLFKRYLLRVIDRFPVGDPQDGCGRHDRVVDSGSK	MKNRVISLLMASLLLVLSVIVAPFYKAEAATVVNTPFVAVFSNFDSSQWEKADWANGSVFNCVWKPSQVTFSNGKMILTLDREYGGSYPYKSGEYRTKSFFGYGYYEVRMKAAKNVGIVSSFFTYTGPSDNNPWDEIDIEFLGKDTTKVQFNWYKNGVGGNEYLHNLGFDASQDFHTYGFEWRPDYIDFYVDGKKVYRGTRNIPVTPGKIMMNLWPGIGVDEWLGRYDGRTPLQAEYEYVKYYPNGVPQDNPTPTPTIAPSTPTNPNLPLKGDVNGDGHVNSSDYSLFKRYLLRVIDRFPVGDPQDGCGRHDRVVDSGSK
6	Cellulase	Cellulases	3.2.1.4	1,3-1,4-β-glucans and soluble 1,4-β-glucans	B. subtilis LN	GH16	++	pHTP1	ACR59601.1	26.13	MGSSHHHHHHSSGPQQGLRGGSFFDPFNGYNSGFWQKADGYSNGNMFNCTWRANNVSMTSLGEMRLALTSPAYNKFDCGENRSVQTYGYGLYEVRMKPAKNTGIVSSFFTYTGPTDGTPWDEIDIEFLGKDTTKVQFNYYTNGAGNHEKIVDLGFDAANAYHTYAFDWQPNSIKWYVDGQLKHTATNQIPTTPGKIMMNLWNGTGVDEWLGSYNGVNPLYAHYDWVRYTKK	MPYLKRVLLLLVTGLFMSLFAVTSTASAQTGGSFFDPFNGYNSGFWQKADGYSNGNMFNCTWRANNVSMTSLGEMRLALTSPAYNKFDCGENRSVQTYGYGLYEVRMKPAKNTGIVSSFFTYTGPTDGTPWDEIDIEFLGKDTTKVQFNYYTNGAGNHEKIVDLGFDAANAYHTYAFDWQPNSIKWYVDGQLKHTATNQIPTTPGKIMMNLWNGTGVDEWLGSYNGVNPLYAHYDWVRYTKK
7	β-1,4-glucanase	Cellulases	3.2.1.4	Amorphous cellulose (PASC)	Clostridium thermocellum F7	GH48	+	pHTP1	CAI06105.1	74.87	MGSSHHHHHHSSGPQQGLRNVQSVYSDRFIALFEDIQKQGYLSEEGIPYHSIETLLVEAPDYGHLTTSEAMSYMVWLGATYGKLTGDWTYFKDAWDKTEQYIIPDPERDQPGVNSYIPTQPAQYAPEADSPEKYPTPGDINAPTGIDPIADELASTYGTKAIYQMHWLLDVDNWYGYGNHGDGTSRCSYINTYQRGSGESVWETIPHPSWEDFRWGQVNNGGFLKLFGNFGEPVRQWRYTSASDADARQIQATYWAYLWSKEQGKEKELQPYFEKAAKMGDYLRYTFFDKYFRPIGVQDSGRAGTGYDSCHYLLSWYASWGGDINGTWSWRIGSSHCHQGYQNPMAAYALAKESIFTPKSKNAKKDWEQSLDRQIELFLYLQSAEGAIAGGVTNSWSGA…	MKLRYKVRRRRRIITCCGIIAAVIVVSTLIITIKNSFKPSRQSSNSNVTYSKENVQSVYSDRFIALFEDIQKQGYLSEEGIPYHSIETLLVEAPDYGHLTTSEAMSYMVWLGATYGKLTGDWTYFKDAWDKTEQYIIPDPERDQPGVNSYIPTQPAQYAPEADSPEKYPTPGDINAPTGIDPIADELASTYGTKAIYQMHWLLDVDNWYGYGNHGDGTSRCSYINTYQRGSGESVWETIPHPSWEDFRWGQVNNGGFLKLFGNFGEPVRQWRYTSASDADARQIQATYWAYLWSKEQGKEKELQPYFEKAAKMGDYLRYTFFDKYFRPIGVQDSGRAGTGYDSCHYLLSWYASWGGDINGTWSWRIGSSHCHQGYQNPMAAYALAKESIFTPKSKNAKK…
8	Laccase	Laccases	1.3.3.5	2,20-azinobis(3-ethylbenzthiazoline-6-sulfonic acid) (ABTS)	Bacillus subtilis subsp. subtilis str. 168	AA NC	++	pHTP1	WP_003243170.1	60.6	MGSSHHHHHHSSGPQQGLRMTLEKFVDALPIPDTLKPVQQSKEKTYYEVTMEECTHQLHRDLPPTRLWGYNGLFPGPTIEVKRNENVYVKWMNNLPSTHFLPIDHTIHHSDSQHEEPEVKTVVHLHGGVTPDDSDGYPEAWFSKDFEQTGPYFKREVYHYPNQQRGAILWYHDHAMALTRLNVYAGLVGAYIIHDPKEKRLKLPSDEYDVPLLITDRTINEDGSLFYPSAPENPSPSLPNPSIVPAFCGETILVNGKVWPYLEVEPRKYRFRVINASNTRTYNLSLDNGGDFIQIGSDGGLLPRSVKLNSFSLAPAERYDIIIDFTAYEGESIILANSAGCGGDVNPETDANIMQFRVTKPLAQKDESRKPKYLASYPSVQHERIQNIRTLKLAGTQDE…	MTLEKFVDALPIPDTLKPVQQSKEKTYYEVTMEECTHQLHRDLPPTRLWGYNGLFPGPTIEVKRNENVYVKWMNNLPSTHFLPIDHTIHHSDSQHEEPEVKTVVHLHGGVTPDDSDGYPEAWFSKDFEQTGPYFKREVYHYPNQQRGAILWYHDHAMALTRLNVYAGLVGAYIIHDPKEKRLKLPSDEYDVPLLITDRTINEDGSLFYPSAPENPSPSLPNPSIVPAFCGETILVNGKVWPYLEVEPRKYRFRVINASNTRTYNLSLDNGGDFIQIGSDGGLLPRSVKLNSFSLAPAERYDIIIDFTAYEGESIILANSAGCGGDVNPETDANIMQFRVTKPLAQKDESRKPKYLASYPSVQHERIQNIRTLKLAGTQDEYGRPVLLLNNKRWHDPVTE…
9	Unsaturated rhamnogalacturonyl hydrolase	Rhamnogalacturonases	3.2.1.172	Unsaturated rhamnogalacturonan (RG)	B. subtilis subsp. subtilis str. 168	GH105	+	pHTP1	WP_014906487.1	43.52	MGSSHHHHHHSSGPQQGLRYAEALANTIMNTYTVEELPPANRWHYHQGVFLCGVLRLWEATGEKRYFEYAKAYADLLIDDNGNLLFRRDELDAIQAGLILFPLYEQTKDERYVKAAKRLRSLYGTLNRTSEGGFWHKDGYPYQMWLDGLYMGGPFALKYANLKQETELFDQVVLQESLMRKHTKDAKTGLFYHAWDEAKKMPWANEETGCSPEFWARSIGWYVMSLADMIEELPKKHPNRHVWKNTLQDMIKSICRYQDKETGLWYQIVDKGDRSDNWLESSGSCLYMYAIAKGINKGYLDRAYETTLLKAYQGLIQHKTETSEDGAFLVKDICVGTSAGFYDYYVSRERSTNDLHGAGAFILAMTELEPLFRSAGK	MGSMDQSIAVKSPLTYAEALANTIMNTYTVEELPPANRWHYHQGVFLCGVLRLWEATGEKRYFEYAKAYADLLIDDNGNLLFRRDELDAIQAGLILFPLYEQTKDERYVKAAKRLRSLYGTLNRTSEGGFWHKDGYPYQMWLDGLYMGGPFALKYANLKQETELFDQVVLQESLMRKHTKDAKTGLFYHAWDEAKKMPWANEETGCSPEFWARSIGWYVMSLADMIEELPKKHPNRHVWKNTLQDMIKSICRYQDKETGLWYQIVDKGDRSDNWLESSGSCLYMYAIAKGINKGYLDRAYETTLLKAYQGLIQHKTETSEDGAFLVKDICVGTSAGFYDYYVSRERSTNDLHGAGAFILAMTELEPLFRSAGK
10	Laccase / Multicopper oxidase	Laccases	1.10.3.-	2,20-azinobis(3-ethylbenzthiazoline-6-sulfonic acid) (ABTS)	Escherichia coli K-12 MG1655	AA NC	++	pHTP1	EDU66368.1	55.52	MGSSHHHHHHSSGPQQGLRAERPTLPIPDLLTTDARNRIQLTIGAGQSTFGGKTATTWGYNGNLLGPAVKLQRGKAVTVDIYNQLTEETTLHWHGLEVPGEVDGGPQGIIPPGGKRSVTLNVDQPAATCWFHPHQHGKTGRQVAMGLAGLVVIEDDEILKLMLPKQWGIDDVPVIVQDKKFSADGQIDYQLDVMTAAVGWFGDTLLTNGAIYPQHAAPRGWLRLRLLNGCNARSLNFATSDNRPLYVIASDGGLLPEPVKVSELPVLMGERFEVLVEVNDNKPFDLVTLPVSQMGMAIAPFDKPHPVMRIQPIAISASGALPDTLSSLPALPSLEGLTVRKLQLSMDPMLDMMGMQMLMEKYGDQAMAGMDHSQMMGHMGHGNMNHMNHGGKFDFHHAN…	MQRRDFLKYSVALGVASALPLWSRAVFAAERPTLPIPDLLTTDARNRIQLTIGAGQSTFGGKTATTWGYNGNLLGPAVKLQRGKAVTVDIYNQLTEETTLHWHGLEVPGEVDGGPQGIIPPGGKRSVTLNVDQPAATCWFHPHQHGKTGRQVAMGLAGLVVIEDDEILKLMLPKQWGIDDVPVIVQDKKFSADGQIDYQLDVMTAAVGWFGDTLLTNGAIYPQHAAPRGWLRLRLLNGCNARSLNFATSDNRPLYVIASDGGLLPEPVKVSELPVLMGERFEVLVEVNDNKPFDLVTLPVSQMGMAIAPFDKPHPVMRIQPIAISASGALPDTLSSLPALPSLEGLTVRKLQLSMDPMLDMMGMQMLMEKYGDQAMAGMDHSQMMGHMGHGNMNHMNHG…
11	Unsaturated rhamnogalacturonyl hydrolase	Rhamnogalacturonases	3.2.1.172	Rhamnogalacturonan oligosaccharides	Bacteroides thetaiotaomicron VPI-5482	GH105	++++ (low solubility)	pHTP1	AAO79281.1	52.65	MGSSHHHHHHSSGPQQGLRAQKKKAVINDSNTPLHLLQPAYQGTYGDLTPEQVKKDIDRVFAYIDKETPARVVDKNTGKVITDYTAMGDEAQLERGAFRLASYEWGVTYSALIAAAETTGDKRYTDYVQNRFRFLAEVAPHFKRVYEEKGKTDSQLLQILTPHALDDAGAVCTAMIKLRLKDESLPVDGLIQNYFDFIINKEYRLADGTFARNRPQRNTLWLDDMFMGIPAVAQMSRYDKEAKNKYLAEAVKQFLQFADRMFIPEKGLYRHGWVESSTDHPAFCWARANGWALLTACELLDVLPEDYPQRPKVMDYFRAHVRGVTALQSGEGFWHQLLDCNDSYLETSATAIYVYCLAHAINKGWIDAIAYGPVAQLGWHAVAGKINEEGQVEGTCVGT…	AQKKKAVINDSNTPLHLLQPAYQGTYGDLTPEQVKKDIDRVFAYIDKETPARVVDKNTGKVITDYTAMGDEAQLERGAFRLASYEWGVTYSALIAAAETTGDKRYTDYVQNRFRFLAEVAPHFKRVYEEKGKTDSQLLQILTPHALDDAGAVCTAMIKLRLKDESLPVDGLIQNYFDFIINKEYRLADGTFARNRPQRNTLWLDDMFMGIPAVAQMSRYDKEAKNKYLAEAVKQFLQFADRMFIPEKGLYRHGWVESSTDHPAFCWARANGWALLTACELLDVLPEDYPQRPKVMDYFRAHVRGVTALQSGEGFWHQLLDCNDSYLETSATAIYVYCLAHAINKGWIDAIAYGPVAQLGWHAVAGKINEEGQVEGTCVGTGMAFDPAFYYYRPVNVYAA…
12	Laminarinase	1,3-β-Glucanases	3.2.1.39	1,3-β-glucans such as laminarin	Thermotoga maritima MSB8	GH16	++	pHTP1	AAD35118.1	32.12	MGSSHHHHHHSSGPQQGLREDEDKVEDWQLVWSQEFDDGVIDPNIWNFEIGNGHAKGIPGWGNGELEYYTDENAFVENGCLVIEARKEQVSDEYGTYDYTSARMTTEGKFEIKYGKIEIRAKLPKGKGIWPALWMLGNNIGEVGWPTCGEIDIMEMLGHDTRTVYGTAHGPGYSGGASIGVAYHLPEGVPDFSEDFHIFSIEWDEDEVEWYVDGQLYHVLSKDELAELGLEWVFDHPFFLILNVAVGGYWPGYPDETTQFPQRMYIDYIRVYKDMNPETITG	MMSRLVFALLLFPVFILAQNILGNASFDEPILIAGVDIDPPAEDGSIDTGGNWVFFTNSNGEGTARVENGVLVVEITNGGDHTWSVQIIQAPIRVEKLHKYRVSFRAKASSQKNIGVKIGGTAGRGWTAYNPGTDESGGMVFELGTDWQKYEFEFVMRQETDENARFEFQLGRYTGTVWIDDVVMEDIGVLEVSGEENEIYTEEDEDKVEDWQLVWSQEFDDGVIDPNIWNFEIGNGHAKGIPGWGNGELEYYTDENAFVENGCLVIEARKEQVSDEYGTYDYTSARMTTEGKFEIKYGKIEIRAKLPKGKGIWPALWMLGNNIGEVGWPTCGEIDIMEMLGHDTRTVYGTAHGPGYSGGASIGVAYHLPEGVPDFSEDFHIFSIEWDEDEVEWYVDGQ…
13	GlcNAc-α-1,4-Gal-releasing endo-β-galactosidase	Galactosidases	3.2.1.-	GlcNAc-α-1,4-Gal-β-1,3-GalNAc-α1-Ser/Thr	Clostridium perfringens ATCC 10543	GH16	++++	pHTP1	BAB69460.1	33.73	MGSSHHHHHHSSGPQQGLRKDFPANPIEKAGYKLDFSDEFNGPTLDREKWTDYYLPHWCKDPESAKANYRFENGSLVEYITEDQKPWCPEHDGTVRSSAIMSFDKSWIHNFSGTTDNHERNEWRGYTTKYGYFEIRAKLSNTGGGGHQAWWMVGMQDDTNDWFNSKQTGEIDILETFFSKKDTWRIAAYGWNDPNFQTSWTISEDKVPSGDPTSEYHIYAMEWTPTALKFYYDNELFKVIYGSPDYEMGTILNIYTDAGSGVHNDVWPKEWAIDYMRVWKPVDGYKESE	MFVFMLLLLLPFTISKAKDFPANPIEKAGYKLDFSDEFNGPTLDREKWTDYYLPHWCKDPESAKANYRFENGSLVEYITEDQKPWCPEHDGTVRSSAIMSFDKSWIHNFSGTTDNHERNEWRGYTTKYGYFEIRAKLSNTGGGGHQAWWMVGMQDDTNDWFNSKQTGEIDILETFFSKKDTWRIAAYGWNDPNFQTSWTISEDKVPSGDPTSEYHIYAMEWTPTALKFYYDNELFKVIYGSPDYEMGTILNIYTDAGSGAHNDVWPKEWAIDYMRVWKPVDGYKESESLNNYLIRNRQTGKFLYIEENNDKVSYGDITLKNEKNAKWSKEYRDGYTLLKNNETGEYLNIENQTGYIEHGKVPKTWWSAQWSEVPVDGYTRFVNRWKPNMSIHTESYEGV…
14	Endo-β-1,3-glucanase	1,3-β-Glucanases	3.2.1.39	Lichenan and laminarin	Pyrococcus furiosus DSM 3638	GH16	+	pHTP1	AAL80200.1	33.7	MGSSHHHHHHSSGPQQGLRIHHSTNQQLSSKQQVPEVIEIDGKQWRLIWHDEFEGSEVNKEYWTFEKGNGIAYGIPGWGNGELEYYTENNTYIVNGTLVIEARKEIITDPNEGTFLYTSSRLKTEGKVEFSPPVVVEARIKLPKGKGLWPAFWMLGSNIREVGWPNCGEIDIMEFLGHEPRTIHGTVHGPGYSGSKGITRAYTLPEGVPDFTEDFHVFGIVWYPDKIKWYVDGTFYHEVTKEQVEAMGYEWVFDKPFYIILNLAVGGYWPGNPDATTPFPAKMVVDYVRVYSFVSG	MKKEALLFLSLIFLVFVSGCIHHSTNQQLSSKQQVPEVIEIDGKQWRLIWHDEFEGSEVNKEYWTFEKGNGIAYGIPGWGNGELEYYTENNTYIVNGTLVIEARKEIITDPNEGTFLYTSSRLKTEGKVEFSPPVVVEARIKLPKGKGLWPAFWMLGSNIREVGWPNCGEIDIMEFLGHEPRTIHGTVHGPGYSGSKGITRAYTLPEGVPDFTEDFHVFGIVWYPDKIKWYVDGTFYHEVTKEQVEAMGYEWVFDKPFYIILNLAVGGYWPGNPDATTPFPAKMVVDYVRVYSFVSG
15	Oligoalginate lyase	Alginate lyases	4.2.2.	Low-viscosity alginate	Saccharophagus degradans 2-40	PL17	++	pHTP1	ABD82539.1	81.37	MGSSHHHHHHSSGPQQGLRQVSGNGHPNLIVTEQDVANIAASWESYDAYAEQLNADKTNLDAFMAEGVVVPMPKDAGGGYTHEQHKRNYKAIRNAGFLYQVTGDEEYLTFAKDLLLAYAKMYPSLGEHPNRKEQSPGRLFWQSLNEAVWLVYSIQGYDAIIDGLAAEEKQEIESGVFLPMAKFLSVESPETFNKIHNHGTWAVAAVGMTGYVLGNDELVEISLMGLDKTGKAGFMKQLDKLFSPDGYYTEGPYYQRYALMPFIWFAKAIETNEPERKIFEYRNNILLKAVYTTIDLSYAGYFFPINDALKDKGIDTVELVHALAIVYSITGDNTLLDIAQEQGRISLTGDGLKVAKAVGEGLTQPYNYRSILLGDGADGDQGALSIHRLGEGHNHMALV…	MLSVNTIKNTLLAAVLVSVPATAQVSGNGHPNLIVTEQDVANIAASWESYDAYAEQLNADKTNLDAFMAEGVVVPMPKDAGGGYTHEQHKRNYKAIRNAGFLYQVTGDEKYLTFAKDLLLAYAKMYPSLGEHPNRKEQSPGRLFWQSLNEAVWLVYSIQGYDAIIDGLAAEEKQEIESGVFLPMAKFLSVESPETFNKIHNHGTWAVAAVGMTGYVLGNDELVEISLMGLDKTGKAGFMKQLDKLFSPDGYYTEGPYYQRYALMPFIWFAKAIETNEPERKIFEYRNNILLKAVYTTIDLSYAGYFFPINDALKDKGIDTVELVHALAIVYSITGDNTLLDIAQEQGRISLTGDGLKVAKAVGEGLTQPYNYRSILLGDGADGDQGALSIHRLGEGHNH…
16	Xylanase D / Lichenase	1,3-1,4-β-Glucanases	3.2.1.73 3.2.1.8	1,3-1,4-β-glucans, in particular lichenan	Ruminococcus flavefaciens 17	GH16	++	pHTP1	AAB26620.1	30.59	MGSSHHHHHHSSGPQQGLRAMHGGYRDLGTPMNTSATMISDFRTGKAGDFFASDGWTNGKPFDCWWYKRNAVINDGCLQLSIDQKWTNDKNPDWDPRYSGGEFRTNNFYHYGYYECSMQAMKNDGVVSSFFTYTGPSDDNPWDEIDIEILGKNTTQVQFNYYTNGQGKHEKLYDLGFDSSEAYHTYGFDWQPNYIAWYVDGREVYRATQDIPKTPGKIMMNAWPGLTVDDWLKAFNGRTPLTAHYQWVTYNKNGVQHSSQGQNPWG	MKKSIFKRYAAAVGLMASVLMFTAVPTTSNAADDQKTGKVGGFDWEMWNQNYTGTVSMNPGAGSFTCSWSGIENFLARMGKNYDDQKKNYKAFGDIVLTYDVEYTPRGNSYMCIYGWTRNPLMEYYIVEGWGDWEPPGNDGVDNFGTTTIDGKTYKIRKSMRYNQPSIEGTKTFPQYWSVRTTSGSRNNTTNYMKDQVSVTKHFDAWSKAGLDMSGTLYEVSLNIEGYRSNGSANVKSISFDGGIDIPDPEPIKPDENGYYLKENFESGEGNWSGRGSAKVKSSSGYDGTKGIFVSGREDTWNGASINLDELTFKAGETYSLGTAVMQDFESSVDFKLTLQYTDADGKENYDEVKTVTAAKGQWVDLSNSSYTIPSGATGLVLYVEVPESKTDFYMDGA…
17	Endo-β-1,3-glucanase / Laminarinase	1,3-β-Glucanases	3.2.1.39	Laminarin	Thermotoga petrophila RKU-1	GH16	+++	pHTP1	ABQ46917.1	30.79	MGSSHHHHHHSSGPQQGLRVEDWQLVWSQEFDDGVIDPNIWNFEIGNGHAKGIPGWGNGELEYYTDENAFVENGCLVIEARKEQVSDEYGTYDYTSARMTTEGKFEIKYGKIEIRAKLPKGKGIWPALWMLGNNIGEVGWPTCGEIDIMEMLGHDTRTVYGTAHGPGYSGGASIGVAYHLPEGVPDFSEDFHIFSIEWDEDEVEWYVDGQLYHVLSKDELAELGLEWVFDHPFFLILNVAVGGYWPGYPDETTQFPQRMYIDYIRVYEDK	MSRLVFALLLFPVFILAQNILGNASFDEPILIAGMDIDPPAEDGSINTEGNWVFFTNSNGEGTARVENGVLVVEITNGGDHTWSVQIIQAPIRVEKLHKYRVSFRARASSQRNVGVKIGGTAGRSWAAYNPGTDESGGMVFELGTDWQTYEFEFVMRQETDENARFEFQLGRYTGTVWIDDVVMEDIGVLEVSGEENEIYTEEDEDKVEDWQLVWSQEFDDGVIDPNIWNFEIGNGHAKGIPGWGNGELEYYTDENAFVENGCLVIEARKEQVSDEYGTYDYTSARMTTEGKFEIKYGKIEIRAKLPKGKGIWPALWMLGNNIGEVGWPTCGEIDIMEMLGHDTRTVYGTAHGPGYSGGASIGVAYHLPEGVPDFSEDFHIFSIEWDEDEVEWYVDGQL…
18	Laminarinase A	1,3-β-Glucanases	3.2.1.39	Laminarin	Thermotoga neapolitana	GH16	++	pHTP1	CAA88008.1	32.82	MGSSHHHHHHSSGPQQGLRVEDWQLVWSQEFDDGVIDPNVWNFEIGNGHAKGIPGWGNAELEYYTDKNAFVENGCLVIEARKEQVSDEYGTYDYTSARMTTEGKFEIKYGKIEIRAKLPKGKGIWPALWMLGNNIGEVGWPTCGEIDIMEMLGHDTRTVYGTAHGPGYSGGASIGVAYHLPEGVPDFSEDFHVFSIEWDEDEVEWYVDGQLYHVLSKDELAELGLEWVFDHPFFLILNVAVGGYWPGYPDETTQFPQRMYIDYIRVYKDMNPETITGEVDDCEYEQS	MKKLVLVLLLFPVFILAQNILHNGSFDAPILIAGVDIEPPAADGSINTQNNWVFFTNSNGEGEARVENGVLVVEITNGGDHTWSVQIIQSPIRVEKLHKYRVFFKAKASVQRNIGVKIGGTAGRGWAAYNPGTDESGGMVFELGTDWKTYEFEFVMRQETDENARFEFQLGKSTGTVWIDTVWIDDVVMEDVGTLEVSGEENEIYTEEDEDKVEDWQLVWSQEFDDGVIDPNVWNFEIGNGHAKGIPGWGNAELEYYTDKNAFVENGCLVIEARKEQVSDEYGTYDYTSARITTEGKFEIKYGKIEIRAKLPKGKGIWPALWMLGNNIGEVGWPTCGEIDIMEMLGHDTRTVLRTAHGPGYSGGASIGVAYHLPEEVPDFSEDFHVFSIEWDENEVEWY…
19	α-1,3-L-(3,6-anhydro)-galactosidase / α-neoagarobiose hydrolase	Agarases & Carragenases	3.2.1.159	Neoagaro-hexaose, -tetraose and -biose	Zobellia galactanivorans DsiJT	GH117	+	pHTP1	WP_013995985.1	42.17	MGSSHHHHHHSSGPQQGLRLSAASKRALKWPTDLGNEWFIQFGPLQPLKGDLAYEEGVVRRDPSAIIKENGKYYVWYSKSTGPTQGFGGDIEKDKVFPWDRCDIWYATSEDGWTWKEEGPAVTRGEKGAYDDRSVFTVEIMKWEDKYYLCYQTVKSPYNVRVKNQVGLAWADSPDGPWTKSEEPILSPADNGVWKGEEQDRFAVIKKGDFDSHKVHDPCIIPYKGKFYLYYKGEQMGEAITFGGRQIRHGVAIADNPKGPYVKSPYNPISNSGHEICVWPYNGGIASLITTDGPEKNTIQWAPDGINFEIKSVIPGVNAHAIGLNRTADVEKEPTEILRWGLTHIYNNGDYQSIMRFSSERKTRHVAKGVKKQ	MNKYSQFLIFAAVLVSACNSPKTTKEMKSTDDCPEKVTFTPEQIDHLGITDTNHLSAASKRALKWPTDLGNEWFIQFGPLQPLKGDLAYEEGVVRRDPSAIIKENGKYYVWYSKSTGPTQGFGGDIEKDKVFPWDRCDIWYATSEDGWTWKEEGPAVTRGEKGAYDDRSVFTVEIMKWEDKYYLCYQTVKSPYNVRVKNQVGLAWADSPDGPWTKSEEPILSPADNGVWKGEEQDRFAVIKKGDFDSHKVHDPCIIPYKGKFYLYYKGEQMGEAITFGGRQIRHGVAIADNPKGPYVKSPYNPISNSGHEICVWPYNGGIASLITTDGPEKNTIQWAPDGINFEIKSVIPGVNAHAIGLNRTADVEKEPTEILRWGLTHIYNNGDYQSIMRFSSERKTR…
20	Endo-guluronate lyase	Poly α-guluronate lyases	4.2.2.11	Sodium alginate	Zobellia galactanivorans DsiJT	PL7	+++	pHTP1	WP_013992548.1	29.16	MGSSHHHHHHSSGPQQGLRGNSPASVLGITANTWKINSFIGSPGSSATYYDDITDASGISYNTYSDDNYFYTDGEWVYFKCYRGLGGSANSQNPRVELREMDNGNLASWTGDSGTHTMEWTVQVNQLPQDTDGDGGVLCFGQIHGPSKNSDGVEVDDVVRVQFIGEENQSSGSVKLKISGYVTEEQGGSQTFSGYSLDTTYNCKLVYSGGYVELFMNGSSVFRKKMEVDDLSENYFKVGNYLQSVKGASYTGSYGLVRIKNLSVTHN	MKKNVFTTLRTVVNGDIMWKLIPVFFLALCLGSCSEEPVDPEEEAVLTKLSANSTAIGISSVSASTSQSPNVASNTLDGSTSTRWSGYGDGASITYDLGSSANIDYVKIAFYKGDSRKTKYEVWVGNSTSSLTKIKSKTSSGSTSDYETIDLPNSTARYIRIVGKGYVLNSGGSTVLWNSITKFQAWGSGGSSTLPISGNSPASVLGITANTWKINSFIGSPGSSATYYDDITDASGISYNTYSDDNYFYTDGEWVYFKCYRGLGGSANSQNPRVELREMDNGNLASWTGDSGTHTMEWTVQVNQLPQDTDGDGGVLCFGQIHGPSKNSDGVEVDDVVRVQFIGEENQSSGSVKLKISGYVTEEQGGSQTFSGYSLDTTYNCKLVYSGGYVELFMNGSS…
21	β-1,3-1,4-glucanase P2	1,3-1,4-β-Glucanases	3.2.1.73	1,3-1,4-β-glucans	Paenibacillus polymyxa SC2 / WY100	GH16	++	pHTP1	ABR92325.1	26.21	MGSSHHHHHHSSGPQQGLRANVFWEPLSYFNSSTWQKADGYSNGQMFNCTWRANNVNFTNDGKLKLSLTSPANNKFDCGEYRSTNNYGYGLYEVSMKPAKNTGIVSSFFTYTGPSHGTQWDEIDIEFLGKDTTKVQFNYYTNGVGGHEKIINLGFDASTSFHTYAFDWQPGYIKWYVDGVLKHTATTNIPSTPGKIMMNLWNGTGVDSWLGSYNGANPLYAEYDWVKYTSN	MKEKYWFTLVITGIVSLFFSVSAFAANVFWEPLSYYNPSTWQKADGYSNGDMFNCTWRANNVNFTNDGKMKLSLTSSAYNKFDGGEYRSKNTYRYGLYEVNMKPAKNTGIVSSFFTYTGPANGTQWDEIDIEFLGKDTTKVQFNYYTNGVGGHEKVVDLGFDASSGFHTYAFDWQPGYIKWYVDGVLKHTATTNIPKTPGQIMMNLWNGTGVDSWLGPYNGVNPLYAEYDWVKYTSN
22	Alginate lyase / Poly(β-mannuronate) lyase	Alginate lyases	4.2.2.3	Alginates	Saccharophagus degradans 2-40	PL7	+++	pHTP1	ABD81807.1	31.8	MGSSHHHHHHSSGPQQGLRPNAPPSSNFNLSQWYLSVPTDTDGSGTADSIKEGELNSGYENNSYFYTGSDGGMVFKCPISGYKTSTGTSYTRTELREMLRAGNTSIATSGVNKNNWVFGSAPSSAQAAAGGVDGNMKATLAVNYVTTTGDSSQVGRVIIGQIHAEKNEPIRLYYRKLPGNSKGGIYYAHEDADGGEVWVDMIGSRSSSASNPSDGIALNEVFSYEIDVTNNMLTVKIYRDGKSTVTSQYNMVNSGYDDSDDWMYFKAGVYNQNNTGNGSDYVQATFYSLTHTHD	MTFIKIMGAGALIASASLANAATFVLEKVNTGFSVDGGNGAVEARQVYLWETNTNNVNQNWVQISHGGGYYSYKKQNTNLCLDGGSGGARLQPVTLEVCDSSNYDQHWNKVKVYTGTEIYRMEKRNAPGFSIDGNGGAAARQAIYLWNSNSNNVNQQWEFIRTDEDTGDGKLAIATAFDDGSSHSSYPASKAIDGNTAWASRWAASGSPVNLTIQLEQTSRVTEVGIAWGQGGSRAYTFEIYARPGTSGSWTKVFDDVSSGSTAGIEVFDITDIDAQQIRVKTFENTAGTTWTNITEVEIYGADGGSSSSSSSSSSTSSTSSTSSTSSSSGGFNLNPNAPPSSNFNLSQWYLSVPTDTDGSGTADSIKEGELNSGYENNSYFYTGSDGGMVFKCPISGY…
23	Poly-MG alginate lyase	Alginate lyases	37348	Alginate (preferably poly(MG) block structure)	Pseudomonas aeruginosa PAO1	PL7	+	pHTP1	AAG04556.1	27.22	MGSSHHHHHHSSGPQQGLRMPDLSTWNLTIPQGRPAITISTSQLQRDYRSDYFQRTADGIRFWVPVNGSHTRNSEFPRSELRETLSSGRPYNWRYARADNWLEATLRIEAVPSTRRMIIGQIHSDGSNSGQAAPLVKLLYQLRLDQGRVQALVRERPDDGGTRAYTLMDGIPLGQPFSYRIGVSRSGLLSVSVNGSALEQQLDPQWAYQGLYFKAGLYLQDNRGPSSEGGRATFSELRVSHQ	MPDLSTWNLTIPQGRPAITISTSQLQRDYRSDYFQRTADGIRFWVPVNGSHTRNSEFPRSELRETLSSGRPYNWRYARADNWLEATLRIEAVPSTRRMIIGQIHSDGSNSGQAAPLVKLLYQLRLDQGRVQALVRERPDDGGTRAYTLMDGIPLGQPFSYRIGVSRSGLLSVSVNGSALEQQLDPQWAYQGLYFKAGLYLQDNRGPSSEGGRATFSELRVSHQ
24	algal laminarin-specific b-glucanase / laminarinase (LamA;ZgLamA;zobellia_2431)	1,3-β-Glucanases	LAM 3.2.1.39	1,3-β-glucans, such as laminarin, and display low activity on mixed linked glucans	Zobellia galactanivorans DsiJT	GH16	+	pHTP1	WP_013993783.1	30.6025	MGSSHHHHHHSSGPQQGLRNEAFNTLVFSDEFEYEGKPDPEKWHYQVIPPNNGSWHNNELQHYTNRSENSFVSDGTLKIRAIKEKYTFEGSTKDYTSARLNSKFAFTYGKVEVRAKLPSKKGTWPAIWTLGANSNETGNYFGEQYGNAEWPACGEIDILEQNGWDKESTIAHFHWSDLNSDEYQNLGGTTPITNASGSFHVYSLEWNASAMKVFLDDTLVYELKNSQNTPYNAPHYLLLNIAMGGTLGGDIPENFTDDIFEIDYVRIYQ	MKINRKTPFYRMIMINYLNLSLSILLVALSCSSTDSGQDLKPTDLKVDITLVGTDDAHPNGNGSGIVEVSASASNAVRYAFRFENGDVEDSTDGSTTHTFTEEGTHPYTIVVWAYSPTGEFINETFNVEVYKSNEAFNTLVFSDEFEYEGKPDPEKWHYQVIPPNNGSWHNNELQHYTNRSENSFVSDGTLKIRAIKEKYTFEGSTKDYTSARLNSKFAFTYGKVEVRAKLPSKKGTWPAIWTLGANSNETGNYFGEQYGNAEWPACGEIDILEQNGWDKESTIAHFHWSDLNSDEYQNLGGTTPITNASGSFHVYSLEWNASAMKVFLDDTLVYELKNSQNTPYNAPHYLLLNIAMGGTLGGDIPENFTDDIFEIDYVRIYQ
25	Endo-β-1,3(4)-glucanase	1,3-1,4-β-Glucanases	3.2.1.6	1,3-1,4-β-glucans, such as lichenan and laminarin.	Bacillus halodurans C-125	GH16	+	pHTP1	BAB05834.1 Q9KB20	28.84	MGSSHHHHHHSSGPQQGLRLKQTRTINWSGYTWNVKDTHGGKWGPGPNYFSSSHDNVWVDDAGRLHLKVTRCNGIWYCAEIFSTQTFGYGTYRFFIDGRPDQFDPNIVLGLFTYDSISADAPAVYHREIDIEFAKWGDPHALNTQYSIQPPKASNTESFQTLLNGYRSTHSFKWTPSEIKFMSLHGHYSKPPNPLEWYLIKDWSYTGEDIPNTRNEKAHLNLWLMDGRAPIDQQDAEIAITKFEFEPLNH	LKQTRTINWSGYTWNVKDTHGGKWGPGPNYFSSSHDNVWVDDAGRLHLKVTRCNGIWYCAEIFSTQTFGYGTYRFFIDGRPDQFDPNIVLGLFTYDSISADAPAVYHREIDIEFAKWGDPHALNTQYSIQPPKASNTESFQTLLNGYRSTHSFKWTPSEIKFMSLHGHYSKPPNPLEWYLIKDWSYTGEDIPNTRNEKAHLNLWLMDGRAPIDQQDAEIAITKFEFEPLNH
26	β-1,3-glucanase / Laminarinase	1,3-β-Glucanases	3.2.1.39	Laminarin	Bacillus halodurans C-125	GH81	+++	pHTP1	BAB03955.1	79.61	MGSSHHHHHHSSGPQQGLRSPHAVSVGKGSYATEFPEIDFGGINDPGFRDQQGEPPATIYRSDRVTGPMQTNSWWGSLAVDRFSMNQYPHPFSVRHRAEGLHVFYDAPHNMVVHENREAGTWHIHGAIGTDFTIKHSGTANFEQAVVDDYNDWYVRGLLENGAHQMAITYGVGSPYIFVEYEDGSAVLDFDIAPDVWEMNGHVIGFSTHDHKHYAAFAPPGQNWSGIGSKTLTNNADYIAIAKLPEKDGNMLAKFEQYAYSVVRDAVADWTYDEATGTVTTTFEVTTEAKVQGAPDGTIFALYPHQYRHLASSSENQLLQNYQYEIIRGTMIGLEGKRFTTELTYPGVLPSLPDLGDYDRERLIGYLHDATSDYPTGSDTYELGKYIGKLATLAPIADQ…	MKGKNVQLLFALVVIILLFPTGASASPHAVSVGKGSYATEFPEIDFGGINDPGFRDQQGEPPATIYRSDRVTGPMQTNSWWGSLAVDRFSMNQYPHPFSVRHRAEGLHVFYDAPHNMVVHENREAGTWHIHGAIGTDFTIKHSGTANFEQAVVDDYNDWYVRGLLENGAHQMAITYGVGSPYIFVEYEDGSAVLDFDIAPDVWEMNGHVIGFSTHDHKHYAAFAPPGQNWSGIGSKTLTNNADYIAIAKLPEKDGNMLAKFEQYAYSVVRDAVADWTYDEATGTVTTTFEVTTEAKVQGAPDGTIFALYPHQYRHLASSSENQLLQNYQYEIIRGTMIGLEGKRFTTELTYPGVLPSLPDLGDYDRERLIGYLHDATSDYPTGSDTYELGKYIGKLATL…
27	Licheninase	1,3-1,4-β-Glucanases	3.2.1.73	1,3-1,4-β-glucans	Ruminococcus flavefaciens	GH16-GH16-GH16	++	pHTP1	OPZ21380.1	89.3	MGSSHHHHHHSSGPQQGLRDLGTPMNANATAVADFRKGSTPLFFASDGWENGDPFDCGWYKGQTSLDSGVLTLTIDKDKTGKYNYAGAEYRTSDHYGYGYYETSMQAIANDGVVSSFFTYTGPSEDNPWDEIDIEVLGKDPTKVQFNYYTNGQGNHEFMYDLGFDSSKAFHTYGFDWQPDHITWYVDGKPVYTANQNIPKTEGRIMMNTWPGRGVDGWLNHYNGNTPLTARYQWVTYNNGGAGNNNQQTQTTQQPTTTSTTTTTTTTTTQWQWQPTTTTTTTQPVQQGAIADKGTPMDTSATMISDFRTGNAGDFFASDGWTNGKPFDCWWYKQNAQIKGDHLELSVDRKWTNDSNPDWNPAYSGGEFRTNKFYSYGYYETSMQAIKNDGVVSSFFTYT…	MKYRSFRKFTSAFAAMAATAAASAFAFNAGAAGLAGDANCDNKVDISDAVIIMQSLSNPSRFGENGSDQYHLTAEGALNGDVNLRGNGISNADALTIQKYLLDTIQTLPESYAQGQPADNPATSTSTSTTTQPWQQPTTTSTTSAPVNPSTNLNIPDLGTPMNANATAVADFRKGSTPLFFASDGWENGDPFDCGWYKGQTSLDSGVLTLTIDKDKTGKYNYAGAEYRTSDHYGYGYYETSMQAIANDGVVSSFFTYTGPSEDNPWDEIDIEVLGKDPTKVQFNYYTNGQGNHEFMYDLGFDSSKAFHTYGFDWQPDHITWYVDGKPVYTANQNIPKTEGRIMMNTWPGRGVDGWLNHYNGNTPLTARYQWVTYNNGGAGNNNQQTQTTQQPTTTSTTT…
28	Cellobiohydrolase	Cellobiohydrolases	3.2.1.91	Amorphous and crystalline cellulose	Clostridium thermocellum ATCC 27405 / DSM 1237	GH9	++	pHTP1	AAR87745.1	59.46	MGSSHHHHHHSSGPQQGLRKDIYTQMKYDALAFFYHKRSGIPIEMPYAGGEQWTRPAGHIGIEPNKGDTNVPTWPQDDEYAGIPQKNYTKDVTGGWYDAGDHGKYVVNGGIAVWTLMNMYERAKIRGLDNWGPYRDGGMNIPEQNNGYPDILDEARWEIEFFKKMQVTEKEDPSIAGMVHHKIHDFRWTALGMLPHEDPQPRYLRPVSTAATLNFAATLAQSARLWKDYDPTFAADCLEKAEIAWQAALKHPDIYAEYTPGSGGPGGGPYNDDYVGDEFYWAACELYVTTGKDEYKNYLMNSPHYLEMPAKMGENGGANGEDNGLWGCFTWGTTQGLGTITLALVENGLPATDIQKARNNIAKAADRWLENIEEQGYRLPIKQAEDERGGYPWGSNSFI…	MKFRRSICTAVLLAVLLTLLVPTSVFALEDNSSTLPPYKNDLLYERTFDEGLCYPWHTCEDSGGKCSFDVVDVPGQPGNKAFAVTVLDKGQNRWSVQMRHRGLTLEQGHTYRVRLKIWADASCKVYIKIGQMGEPYAEYWNNKWSPYTLTAGKVLEIDETFVMDKPTDDTCEFTFHLGGELAATPPYTVYLDDVSLYDPEYTKPVEYILPQPDVRVNQVGYLPEGKKVATVVCNSTQPVKWQLKNAAGVVVLEGYTEPKGLDKDSQDYVHWLDFSDFATEGIGYYFELPTVNSPTNYSHPFDIRKDIYTQMKYDALAFFYHKRSGIPIEMPYAGGEQWTRPAGHIGIEPNKGDTNVPTWPQDDEYAGIPQKNYTKDVTGGWYDAGDHGKYVVNGGIAVW…
29	Lytic transglycosylase A	Peptidoglycan lytic exotransglycosylases	4.2.2.n1	Murein glycan strands and insoluble, high-molecular weight murein sacculi	Escherichia coli str. K-12 substr. MG1655	GH102	+	pHTP1	AAC45723.1	38.34	MGSSHHHHHHSSGPQQGLRQYKDGKFTQPFSLVNQPDAVGAPINAGDFAEQINHIRNSSPRLYGNQSNVYNAVQEWLRAGGDTRNMRQFGIDAWQMEGADNYGNVQFTGYYTPVIQARHTRQGEFQYPIYRMPPKRGRLPSRAEIYAGALSDKYILAYSNSLMDNFIMDVQGSGYIDFGDGSPLNFFSYAGKNGHAYRSIGKVLIDRGEVKKEDMSMQAIRHWGETHSEAEVRELLEQNPSFVFFKPQSFAPVKGASAVPLVGRASVASDRSIIPPGTTLLAEVPLLDNNGKFNGQYELRLMVALDVGGAIKGQHFDIYQGIGPEAGHRAGWYNHYGRVWVLKT	MKGRWVKYLLMGTVVAMLAACSSKPTDRGQQYKDGKFTQPFSLVNQPDAVGAPINAGDFAEQINHIRNSSPRLYGNQSNVYNAVQEWLRAGGDTRNMRQFGIDAWQMEGADNYGNVQFTGYYTPVIQARHTRQGEFQYPIYRMPPKRGRLPSRAEIYAGALSDKYILAYSNSLMDNFIMDVQGSGYIDFGDGSPLNFFSYAGKNGHAYRSIGKVLIDRGEVKKEDMSMQAIRHWGETHSEAEVRELLEQNPSFVFFKPQSFAPVKGASAVPLVGRASVASDRSIIPPGTTLLAEVPLLDNNGKFNGQYELRLMVALDVGGAIKGQHFDIYQGIGPEAGHRAGWYNHYGRVWVLKTAPGAGNVFSG
30	PaCel6A (GH6-2)	Cellobiohydrolases	3.2.1.91	Avicel and carboxymethyl cellulose	Podospora anserina	GH6	+	pHTP1	CAP60942	51.43	MGSSHHHHHHSSGPQQGLRAPVIEERQNCGSVWSQCGGQGWTGATCCASGSTCVAQNQWYSQCLPGSQVTTTAQAPSSTRTTTSSSSRPTSSSISTSAVNVPTTTTSAGASVTVPPGGGASSTASYSGNPFLGVQQWANSYYSSEVHTLAIPSLTGPMATKAAAVAKVPSFQWMDRNVTVDTLFSGTLADIRAANRAGANPPYAGIFVVYDLPDRDCAAAASNGEWAIADGGAAKYKAYIDRIRHHLVQYSDIRTILVIEPDSLANMVTNMNVPKCQGAANTYKELTVYALKQLNLPNVAMYLDAGHAGWLGWPANIGPAAELFAGIYKDAGRPTSLRGLATNVANYNGWSLSSAPSYTTPNPNFDEKRFVQAFSPLLTAAGFPAHFITDTGRSGKQPT…	MAKRLLLTAALAATTLAAPVIEERQNCGSVWSQCGGQGWTGATCCASGSTCVAQNQWYSQCLPGSQVTTTAQAPSSTRTTTSSSSRPTSSSISTSAVNVPTTTTSAGASVTVPPGGGASSTASYSGNPFLGVQQWANSYYSSEVHTLAIPSLTGPMATKAAAVAKVPSFQWMDRNVTVDTLFSGTLADIRAANRAGANPPYAGIFVVYDLPDRDCAAAASNGEWAIADGGAAKYKAYIDRIRHHLVQYSDIRTILVIEPDSLANMVTNMNVPKCQGAANTYKELTVYALKQLNLPNVAMYLDAGHAGWLGWPANIGPAAELFAGIYKDAGRPTSLRGLATNVANYNGWSLSSAPSYTTPNPNFDEKRFVQAFSPLLTAAGFPAHFITDTGRSGKQPTGQ…
31	PaCel6C (GH6-4)	Cellobiohydrolases	3.2.1.91	Avicel, crystalline cellulose and carboxymethyl cellulose	Podospora anserina	GH6	+	pHTP1	CAP61669	43	MGSSHHHHHHSSGPQQGLRAPSPTTQDKPTKRQAGCASAVSLNAQTNVFKQYTLHANNFYRKEIEELAIPNLSDPSLEAAARKVADTGSFVWLDTIANVDRLEPALAEVPCNEILGVVVYDLPGRDCAAKASNGELKVGELNRYKTEFIDRIASILKAHPNTAVALVIEPDSLPNLVTNSDVQACRNSAAGYRDGVAYALKTLNLPNVVQYIDAGHGGWLGWDANLKPGAEELAKAYKAAGSPKQFRGIATNVAGWNAWDLSPGEFSSASDAKYNSCQNERTYVNTFGQRLKAAGMPNHAIVDTGRNGVQGLREEWGNWCNVDGAGFGRPPSADTGLELADAFVWVKPGGESDGTSDSSAVRYDSFCGKPDAFQPSPEAGAWHQEYFEMLLRNSNPSLL	MKITSSAAALALVASAVAAPSPTTQDKPTKRQAGCASAVSLNAQTNVFKQYTLHANNFYRKEIEELAIPNLSDPSLEAAARKVADTGSFVWLDTIANVDRLEPALAEVPCNEILGVVVYDLPGRDCAAKASNGELKVGELNRYKTEFIDRIASILKAHPNTAVALVIEPDSLPNLVTNSDVQACRNSAAGYRDGVAYALKTLNLPNVVQYIDAGHGGWLGWDANLKPGAEELAKAYKAAGSPKQFRGIATNVAGWNAWDLSPGEFSSASDAKYNSCQNERTYVNTFGQRLKAAGMPNHAIVDTGRNGVQGLREEWGNWCNVDGAGFGRPPSADTGLELADAFVWVKPGGESDGTSDSSAVRYDSFCGKPDAFQPSPEAGAWHQEYFEMLLRNSNPSLL
32	-	Carbohydrate Binding Module	-	Linear 1,3-β-glucans with occasional decorations of 1,6-β-glucose side-chains	Clostridium thermocellum	GH16	++	pHTP1	ABN54008.1	19.5	MGSSHHHHHHSSGPQQGLRILNGVFNGLAGWGYGAYEPGTADFESHEEQFRAIISSVGNEGWNVQLYQDNVPLEQGQTYEVSFDAKSTIDRKIIVQLQRNGTSDNNWDSYFYQEVELTNELKTFKYEFTMSKPTDSASRFNFALGNTENKTYAPHEIIIDNVVVRKVATPSAL	MYKRLLSSVLIIMLLLSAWSPISVQASDGINDIRGHWAEEDLNKWMEKGILVGYQDGTIRPDNNITRAEFVTLINKVFGLYELSREQFADVEDSKWYSREILKARAAGYIAGYGSNVFKPDNYITRQEAVVIIAKVFELQSGSNYTSKFKDGSLVKEYAKDSVSALVEKGYIAGYEDGTFRPDNYITRAETIKILNKIIPSLYNEKGDYKNEEVAGNALINTEGVILKDTVINGDLYLAQGIQNGDVTLDGVNVKGTVFVNGGGSDSIHFINTKINRVVVNKTGVRIVTSGNTSVESVVVKSGAKLEEKELTGDGFKNVTVDSQLSAGNEIIFVGDFEQVDVLADDALLETKEAKMKLRIFGQRIKVNGKAIEKSSKNYIVNGELISTEEEPGPSDAPG…
33	-	Carbohydrate Binding Module	-	Undecorated linear 1,3-β-glucans or decorated with 1,6-β-glucose side-chains	Ruminococcus flavefaciens	GH16	+++	pHTP1	WP_009983922.1	19.97	MGSSHHHHHHSSGPQQGLREALEDGNFVYNGDFAEAEDLTDDENWKFLLFEGGKGAAEIRDNMIVITTEDEGTVDYSVQLVQPEMPIIKGKKYRVTFDAWADEERDIIVCVSAPNAGWIRYLEDTTLTITPEQTTYTYDFEMNDKDDPLGRLEFNMGHKGSTATVYITNVRLEEVE	MKKYRLFAAVSALAMLAGCSSGNTSSTSESTSSEAVTEVSQEETTAAAAEEDVPEIEGYDLLWHDEFSGDALDETIWNYEPHEPGWTNEELQEYTTSTDNVFVRDGNLVIKAIKSEKDGKDYYTSGKVTAQNKKDFTYGKVVARAKVPEGQGLWPAIWMMPQDESYYGQWPKCGEIDIMEVLGSDVKTAYGTLHYGEPHGEQQGTVVLDSGSFADDFHEYSVEWEPGEMRWYIDGELYLTVNDWFTAVQGEDEKPYPAPFDQPFFVQMNLAVGGTWPGNPDETTDFDKAEFEVDYVRVYQKPEYDTNVTKPEKHYREALEDGNFVYNGDFAEAEDLTDDENWKFLLFEGGKGAAEIRDNMIVITTEDEGTVDYSVQLVQPEMPIIKGKKYRVTFDAWAD…
34	α-galactosidase	α-galactosidases	3.2.1.22	α-galactose from decorated polysaccharides	Bacteroides ovatus	GH95	+	pET-29b(+)	EDO10680.1	93.18	MDLKLWYSQPAQNWSEALPIGNSRLGAMVYGGIEREELQLNEETFWAGSPYNNNNPNAVHVLPVVRKLIFEGRNKEAQRLIDANFLTQQHGMSYLTLGSLYLEFPEHQNGSGFYRDLNLENATTTTRYQVDDVTYTRTTFASFTDNVIIMHIKASKANALNFTIAYNCPLVHKVNVQNDQLTVTCQGKEQEGLKAALRAECQIQVKTNGTLRPAGNTLQINEGTEATLYISAATNYVNYQDVSADESHRTSEYLKRAMQIPYEKALKNHIAYYKKQFDRVRLTLPAGKASQLETPKRIENFGNGEDMAMAALLFHYGRYLLISSSQPGGQPANLQGIWNNSTHAPWDSKYTININTEMNYWPAEVTNLSETHSPLFSMLKDLSVTGAETARTMYDCRGW…	GCIQAQEQKSSVPEYKLWYDCPAQVWTEALPLGNGRLGAMVYGTPGTEQIQLNEESIWAGRPNNNANPNALEYIPKVRELVFAGKYLEAQTLATEKVMAKTNSGMPYQSFGDLRIAFPGHTRYSNYYRELSLDSARAIVRYEVDGVQYQRETITSFTDQVVMVRLTANRPGQITFNAQLTSPHQDVMIASEEGNCVTLSGVSSLHEGLKGKVEFQGRLTAKNKGGKIACADGILSVEKADEAVIYVSIATNFNNYQDITGNQTERAKNYLAKAMVHPFIESKKNHVDFYRQYLTRVSLDLGRDQYANVTTDKRVENFKNTNDTHLVATYFQFGRYLLICSSQPGGQPANLQGIWNDKLFPSWDSKYTCNINLEMNYWPSEVTNLSELNEPLFRLIKEVS…
35	α-glucuronidase	Glucuronidases	3.2.1.139	Glucuronic acid from the xylan backbone	Bacteroides ovatus	GH67	++	pHTP1	EDO10005.1	82.46	MRGSHHHHHHGLVPRGSDGSALWLRYASGAKAEITSKKQSPTLRIAVSELQNFWQGGIPVTLEVRNNKELRALGNEGYTIQTSKGGNQITIASSGEQGVLYGTYHLLRLQATGQLPESALQSLNISERPDYRIRILNHWDNLDGTIERGYAGHSLWKWDELPSVVSPRYEAYARANASIGINATVINNVNASPKILSNDYLQKVKVLADVFRPYGLKIYLSINFSSPAALGGLSTSDPLNKEVIDWWKQKAKEIYSLIPDFGGFLVKANSEGQPGPCDYGRTHAEGANMLADVLRPYHGIVMWRAFVYSPTDSDRAKQAYLEFEPLDGKFRDNVIVQIKNGPIDFQPREPFSPLFGAMKKTAVMPEFQITQEYLGFSNHLAFLAPMWKECLDSDTYLQG…	DGSALWLRYASGAKAEITSKKQSPTLRIAVSELQNFWQGGIPVTLEVRNNKELRALGNEGYTIQTSKGGNQITIASSGEQGVLYGTYHLLRLQATGQLPESALQSLNISERPDYRIRILNHWDNLDGTIERGYAGHSLWKWDELPSVVSPRYEAYARANASIGINATVINNVNASPKILSNDYLQKVKVLADVFRPYGLKIYLSINFSSPAALGGLSTSDPLNKEVIDWWKQKAKEIYSLIPDFGGFLVKANSEGQPGPCDYGRTHAEGANMLADVLRPYHGIVMWRAFVYSPTDSDRAKQAYLEFEPLDGKFRDNVIVQIKNGPIDFQPREPFSPLFGAMKKTAVMPEFQITQEYLGFSNHLAFLAPMWKECLDSDTYLQGKGSTVARVTDGSLFSHP…
36	Levanase	Levanases	3.2.1.80	Levans	Bacillus subtilis	GH32-CBM66	+	pHTP1	EHA31108.1	76.74	MGSSHHHHHHSSGLVPRGSHMDAADSSYYDEDYRPQYHFTPEANWMNDPNGMVYYAGEYHLFYQYHPYGLQWGPMHWGHAVSKDLVTWEHLPVALYPDEKGTIFSGSAVVDKNNTSGFQTGKEKPLVAIYTQDREGHQVQSIAYSNDKGRTWTKYAGNPVIPNPGKKDFRDPKVFWYEKEKKWVMVLAAGDRILIYTSKNLKQWTYASEFGQDQGSHGGVWECPDLFELPVDGNPNQKKWVMQVSVGNGAVSGGSGMQYFVGDFDGTHFKNENPPNKVLWTDYGRDFYAAVSWSDIPSTDSRRLWLGWMSNWQYANDVPTSPWRSATSIPRELKLKAFTEGVRVVQTPVKELETIRGTSKKWKNLTISPASHNVLAGQSGDAYEINAEFKVSPGSAAEF…	MKRGAKEQMKKRLIQVMIMFTLLLTMAFSADAADSSYYDEDYRPQYHFTPEANWMNDPNGMVYYAGEYHLFYQYHPYGLQWGPMHWGHAVSKDLVTWEHLPVALYPDEKGTIFSGSAVVDKNNTSGFQTGKEKPLVAIYTQDREGHQVQSIAYSNDKGRTWTKYAGNPVIPNPGKKDFRDPKVFWYEKEKKWVMVLAAGDRILIYTSKNLKQWTYASEFGQDQGSHGGVWECPDLFELPVDGNPNQKKWVMQVSVGNGAVSGGSGMQYFVGDFDGTHFKNENPPNKVLWTDYGRDFYAAVSWSDIPSTDSRRLWLGWMSNWQYANDVPTSPWRSATSIPRELKLKAFTEGVRVVQTPVKELETIRGTSKKWKNLTISPASHNVLAGQSGDAYEINAEFK…
37	Levanase	Levanases	3.2.1.80	Levans	Bacillus subtilis	GH32	+	pHTP1	EHA31108.1	58.9	MGSSHHHHHHSSGLVPRGSHMDAADSSYYDEDYRPQYHFTPEANWMNDPNGMVYYAGEYHLFYQYHPYGLQWGPMHWGHAVSKDLVTWEHLPVALYPDEKGTIFSGSAVVDKNNTSGFQTGKEKPLVAIYTQDREGHQVQSIAYSNDKGRTWTKYAGNPVIPNPGKKDFRDPKVFWYEKEKKWVMVLAAGDRILIYTSKNLKQWTYASEFGQDQGSHGGVWECPDLFELPVDGNPNQKKWVMQVSVGNGAVSGGSGMQYFVGDFDGTHFKNENPPNKVLWTDYGRDFYAAVSWSDIPSTDSRRLWLGWMSNWQYANDVPTSPWRSATSIPRELKLKAFTEGVRVVQTPVKELETIRGTSKKWKNLTISPASHNVLAGQSGDAYEINAEFKVSPGSAAEF…	MKRGAKEQMKKRLIQVMIMFTLLLTMAFSADAADSSYYDEDYRPQYHFTPEANWMNDPNGMVYYAGEYHLFYQYHPYGLQWGPMHWGHAVSKDLVTWEHLPVALYPDEKGTIFSGSAVVDKNNTSGFQTGKEKPLVAIYTQDREGHQVQSIAYSNDKGRTWTKYAGNPVIPNPGKKDFRDPKVFWYEKEKKWVMVLAAGDRILIYTSKNLKQWTYASEFGQDQGSHGGVWECPDLFELPVDGNPNQKKWVMQVSVGNGAVSGGSGMQYFVGDFDGTHFKNENPPNKVLWTDYGRDFYAAVSWSDIPSTDSRRLWLGWMSNWQYANDVPTSPWRSATSIPRELKLKAFTEGVRVVQTPVKELETIRGTSKKWKNLTISPASHNVLAGQSGDAYEINAEFK…
38	α-1,2-L-fucosidase	Fucosidases	3.2.1.51	1,2-α linkages and 1,3-α linkages of fucose carbohydrates	Bifidobacterium longum subsp. infantis ATCC 15697 = JCM 1222	GH95	+++	pHTP1	ACJ53393.1 B7GNN7	88.2	MGSSHHHHHHSSGPQQGLRKLTFDGISSHWEEGIPFGNGRMGAVLCSEPDADVLYLNDDTLWSGYPHAETSPLTPEIVAKARQASSRGDYVSATRIIQDATQREKDEQIYEPFGTACIRYSSEAGERKHVKRSLDLARALAGESFRLGAADVHVDAWCSAPDDLLVYEMSSSAPVDASVSVTGTFLKQTRISSGSDSDARQATLVVMGQMPGLNVGSLAHVTDNPWEDERDGIGMAYAGAFSLTVTGGEITVIDDVLQCSGVTGLSLRFRSLSGFKGSAEQPERDMTVLADRLGETIAAWPSDSRAMLDRHVADYRRFFDRVGVRLGPAHDDDEEVPFAEILRSKEDTPHRLETLSEAMFDFGRYLLISSSRPHTQPSNLQGIWNHKDFPNWYSAYTTN…	MKLTFDGISSHWEEGIPFGNGRMGAVLCSEPDADVLYLNDDTLWSGYPHAETSPLTPEIVAKARQASSRGDYVSATRIIQDATQREKDEQIYEPFGTACIRYSSEAGERKHVKRSLDLARALAGESFRLGAADVHVDAWCSAPDDLLVYEMSSSAPVDASVSVTGTFLKQTRISSGSDSDARQATLVVMGQMPGLNVGSLAHVTDNPWEDERDGIGMAYAGAFSLTVTGGEITVIDDVLQCSGVTGLSLRFRSLSGFKGSAEQPERDMTVLADRLGETIAAWPSDSRAMLDRHVADYRRFFDRVGVRLGPAHDDDEEVPFAEILRSKEDTPHRLETLSEAMFDFGRYLLISSSRPHTQPSNLQGIWNHKDFPNWYSAYTTNINIEMNYWMTGPCALKEL…
39	Alginate lyase	Alginate lyases	4.2.2.11	Alginates	Agarivorans sp. JAM-A1m	PL7	+	pHTP1	BAG70358.1 B5BSV2	36.91	MGSSHHHHHHSSGPQQGLRATTTPAEVLDLSCWKVTLPVSLDNGDRPTEFSEKEIAKGAMHEDYFYVNEAKDGVVFRSPIQGIKTSKNTKYVRSELREMMRCGDTSHKTKGVNGNNWVFSHNESAESLKNAAGVDGNLKATLSVDHVTSTGEIWQQGRVIIGQIHAPDDEPVKIYYRKLPNHETGSVWISHEPNGGDDIIFPMIGPTKPNYWKQKDKDIPKSYNDGIALGEKFSYEIDINGSDMTVTISREGKADVVQKVDMQNSGYGLKDQWMYFKAGVYNQNRSGNPEDYVQATFYSLDVNHGSAKPQLPLRSVDKLAAALEHHHHHH-	MKIKTLVVMMLGALSTSLSAATTTPAEVLDLSCWKVTLPVSLDNGDRPTEFSEKEIAKGAMHEDYFYVNEAKDGVVFRSPIQGIKTSKNTKYVRSELREMMRCGDTSHKTKGVNGNNWVFSHNESAESLKNAAGVDGNLKATLSVDHVTSTGEIWQQGRVIIGQIHAPDDEPVKIYYRKLPNHETGSVWISHEPNGGDDIIFPMIGPTKPNYWKQKDKDIPKSYNDGIALGEKFSYEIDINGSDMTVTISREGKADVVQKVDMQNSGYGLKDQWMYFKAGVYNQNRSGNPEDYVQATFYSLDVNHGSAK
40	α-1,3-3,6-anhydro-L-galactosidase	Agarases	3.2.1.-	Agarose oligosaccharides	Bacteroides plebeius DSM 17135	GH117	++	pHTP1	EDY95405.1	44.98	MGSSHHHHHHSSGPQQGLRLSAAMKRAMKWENHDNKWFFEYKMEPLKGDLAYEEGVVRRDPSAMLKIGDTYYVWYSKSYGPTQGFAGDIEKDKVFPWDRCDIWYATSKDGLTWKEQGIAVKRGEKGAYDDRSVFTPEVMEWKGKYYLCYQAVKSPYTVRVKNTIGMACADSPEGLWTKTDKPVLEPSDTGEWEGDEDNRFKVVSKGDFDSHKVHDPCIIPYNGKFYMYYKGERMGEEITWGGREIKHGVAIAENPMGPYVKSEYNPISNSGHEVCVWPYKGGIASLITTDGPEKNTLQWSPDGINFEIMSVVKGAPHAIGLNRSADAEKEPTEILRWGLTHIYNSSDYQSIMRFSTWTLQTHTAKGESKERKPQLPLRSVDKLAAALEHHHHHH-	MRKIIFAAGMMSLLAACGNTGNTQTIAVDDTQNYDERKADSLGIPKGNKLSAAMKRAMKWENHDNKWFFEYKMEPLKGDLAYEEGVVRRDPSAMLKIGDTYYVWYSKSYGPTQGFAGDIEKDKVFPWDRCDIWYATSKDGLTWKEQGIAVKRGEKGAYDDRSVFTPEVMEWKGKYYLCYQAVKSPYTVRVKNTIGMACADSPEGLWTKTDKPVLEPSDTGEWEGDEDNRFKVVSKGDFDSHKVHDPCIIPYNGKFYMYYKGERMGEEITWGGREIKHGVAIAENPMGPYVKSEYNPISNSGHEVCVWPYKGGIASLITTDGPEKNTLQWSPDGINFEIMSVVKGAPHAIGLNRSADAEKEPTEILRWGLTHIYNSSDYQSIMRFSTWTLQTHTAKGESK…
41	Alginate lyase	Alginate lyases	4.2.2.3	Polyguluronate and polymannuronate	Sphingomonas sp. A1	PL5	++	pHTP1	BAB03312.1	44.19	MGSSHHHHHHSSGPQQGLRHPFDQAVVKDPTASYVDVKARRTFLQSGQLDDRLKAALPKEYDCTTEATPNPQQGEMVIPRRYLSGNHGPVNPDYEPVVTLYRDFEKISATLGNLYVATGKPVYATCLLNMLDKWAKADALLNYDPKSQSWYQVEWSAATAAFALSTMMAEPNVDTAQRERVVKWLNRVARHQTSFPGGDTSCCNNHSYWRGQEATIIGVISKDDELFRWGLGRYVQAMGLINEDGSFVHEMTRHEQSLHYQNYAMLPLTMIAETASRQGIDLYAYKENGRDIHSARKFVFAAVKNPDLIKKYASEPQDTRAFKPGRGDLNWIEYQRARFGFADELGFMTVPIFDPRTGGSGTLLAYKPQPQLPLRSVDKLAAALEHHHHHH-	MPLACLATTRVGAAREKSGDSSMFDIPFPGHGRRLAVAALAFAGCAFAGSLQAHPFDQAVVKDPTASYVDVKARRTFLQSGQLDDRLKAALPKEYDCTTEATPNPQQGEMVIPRRYLSGNHGPVNPDYEPVVTLYRDFEKISATLGNLYVATGKPVYATCLLNMLDKWAKADALLNYDPKSQSWYQVEWSAATAAFALSTMMAEPNVDTAQRERVVKWLNRVARHQTSFPGGDTSCCNNHSYWRGQEATIIGVISKDDELFRWGLGRYVQAMGLINEDGSFVHEMTRHEQSLHYQNYAMLPLTMIAETASRQGIDLYAYKENGRDIHSARKFVFAAVKNPDLIKKYASEPQDTRAFKPGRGDLNWIEYQRARFGFADELGFMTVPIFDPRTGGSGTLLA…
42	α-1,6-mannanase	α-Mannanases	3.2.1.101	1,6 linkages in α-mannans	Bacillus circulans TN31	GH76	+++	pHTP1	BAA75632.1	41.79	MGSSHHHHHHSSGPQQGLRYTASDGDTAMKAFNDTFWDPNAKMFWKDSKREKHQDFWVEAELWELVMDAYQHTSDPALKAELKTQIDDVYDGTVAKYGQDWTNNPFNDDIMWWAMGSARAYQITGNPRYLEAARDHFDFVYDTQWDEEFANGGIWWLNSDHNTKNACINFPAAQAALYLYDITKDEHYLNAATKIFRWGKTMLTDGNGKVFDRIEIEHGAVPDATHYNQGTYIGSAVGLYKATGNAVYLDDAVKAAKFTKNHLVDSNGVLNYEGPNGDLKGGKTILMRNLAHLQKTLDETGQYPEFSAEFDEWLAFNIEMAWSHRNSDHIVDGNWAGQLLSGTYESWSSAAAVQALNGIKPMEAELHYG	MSLRSGQLFRFLAVPLAIALMLGSMPGIGTSKAYAYTASDGDTAMKAFNDTFWDPNAKMFWKDSKREKHQDFWVEAELWELVMDAYQHTSDPALKAELKTQIDDVYDGTVAKYGQDWTNNPFNDDIMWWAMGSARAYQITGNPRYLEAARDHFDFVYDTQWDEEFANGGIWWLNSDHNTKNACINFPAAQAALYLYDITKDEHYLNAATKIFRWGKTMLTDGNGKVFDRIEIEHGAVPDATHYNQGTYIGSAVGLYKATGNAVYLDDAVKAAKFTKNHLVDSNGVLNYEGPNGDLKGGKTILMRNLAHLQKTLDETGQYPEFSAEFDEWLAFNIEMAWSHRNSDHIVDGNWAGQLLSGTYESWSSAAAVQALNGIKPMEAELHYGVKNPFDKIEAERYN…
43	α-1,3-glucanase	α-Glucosidases	3.2.1.59	1,3-α-glucan	Bacillus circulans KΑ-304	GH87	+++	pHTP1	BAE98302.1	63.02	MGSSHHHHHHSSGPQQGLRRGASMPYTRYDTDDAARGGGATLQSAPNFDQALTASEASGQRYIALPSNGSYAQWTIRPGEGGDGVTMRFTMPDSANGMGLNGSLDVYVNGVKAKTVPLTSYYSWQYFSSDHPADTPAGGRPLFRFDEVHWKMDTPLQPGDTIRIQKSGADSLEYGVDFLEIEAVPAAIARPANSVSVTDFGAVANDGQDDLAAFEAAVNAAVTSGKILYIPAGTFHLGNMWKIGSVANKINNITIMGAGIWHTNIQFTNPNQASGGISFRVTGQLDFSHIYMNSNLRSRYGEQAVYKGFMDNFGTNSKVHNVWVEHFECGFWVGDYAHTPAIIANGLVIENSRIRNNLADGVNFAQGTSNSTVRNSSIRNNGDDGLAVWTSNVNGAPAG…	MRTKYVAWSLIAALLITTLFQSVGPGEPVEAAGGPNLTLGKTITASGQSQTYSPNNVKDSNQGTYWESTNNAFPQWIQADLGASTSIDQIVLKLPANWETRTQTLTVQGSSNGSTYSTIVGSANYVFNPAVAGNSVTINFDPTSTRYVRLQVTNNTGWPAAQLSEFEIYGASGPTPTPSATPQPSGTYQAEAAALSGGAKVNTDHSGYAGTGFVDGYWTQGAATTFTVQAQAGGNHNVTLKYANASGSDKTLSLYVNGTKLRQTNLPNLANWDTWGNKAETVNLNAGSNTIAYKYDSGDSGNVNLDQITVEAASSTPTPTPTSTPTPTPTPTPTPTPTPTPTPTPTPTPTATPTPPPGSNIAVGKPITASSSTFTFVAANANDNSTDTYWEGGGNPSTL…
44	β-galactosidase	β-Galactosidases	3.2.1.23	β-D-galactosides	Bacillus subtilis subsp. subtilis str. 168	GH42	+	pHTP1	CAB08008.1	82.26	MGSSHHHHHHSSGPQQGLRFMLHGGDYNPDQWLDRPDILADDIKLMKLSHTNTFSVGIFAWSALEPEEGVYQFEWLDDIFERIHSIGGRVILATPSGARPAWLSQTYPEVLRVNASRVKQLHGGRHNHCLTSKVYREKTRHINRLLAERYGHHPALLMWHISNEYGGDCHCDLCQHAFREWLKSKYDNSLKTLNHAWWTPFWSHTFNDWSQIESPSPIGENGLHGLNLDWRRFVTDQTISFYENEIIPLKELTPDIPITTNFMADTPDLIPYQGLDYSKFAKHVDAISWDAYPVWHNDWESTADLAMKVGFINDLYRSLKQQPFLLMECTPSAVNWHNVNKAKRPGMNLLSSMQMIAHGSDSVLYFQYRKSRGSSEKLHGAVVDHDNSPKNRVFQEVAK…	MMSKLEKTHVTKAKFMLHGGDYNPDQWLDRPDILADDIKLMKLSHTNTFSVGIFAWSALEPEEGVYQFEWLDDIFERIHSIGGRVILATPSGARPAWLSQTYPEVLRVNASRVKQLHGGRHNHCLTSKVYREKTRHINRLLAERYGHHPALLMWHISNEYGGDCHCDLCQHAFREWLKSKYDNSLKTLNHAWWTPFWSHTFNDWSQIESPSPIGENGLHGLNLDWRRFVTDQTISFYENEIIPLKELTPDIPITTNFMADTPDLIPYQGLDYSKFAKHVDAISWDAYPVWHNDWESTADLAMKVGFINDLYRSLKQQPFLLMECTPSAVNWHNVNKAKRPGMNLLSSMQMIAHGSDSVLYFQYRKSRGSSEKLHGAVVDHDNSPKNRVFQEVAKVGETL…
45	Pectate lyase	Pectate lyases	4.2.2.2 4.2.2.9	Polygalacturonic acid (PGA)	Bacillus licheniformis 14A	PL1	++	pHTP1	AAE59746.1	39.22	MGSSHHHHHHSSGPQQGLRASALNSGKVNPLADFSLKGFAALNGGTTGGEGGQTVTVTTGDQLIAALKNKNANTPLKIYVNGTITTSNTSASKIDVKDVSNVSIVGSGTKGELKGIGIKIWRANNIIIRNLKIHEVASGDKDAIGIEGPSKNIWVDHNELYHSLNVDKDYYDGLFDVKRDAEYITFSWNYVHDGWKSMLMGSSDSDNYNRTITFHHNWFENLNSRVPSFRFGEGHIYNNYFNKIIDSGINSRMGARIRIENNLFENAKDPIVSWYSSSPGYWHVSNNKFVNSRGSMPTTSTTTYNPPYSYSLDNVDNVKSIVKQNAGVGKINPPQLPLRSVDKLAAALEHHHHHH-	MKKLISIIFIFVLGVVGSLTAAVSAEAASALNSGKVNPLADFSLKGFAALNGGTTGGEGGQTVTVTTGDQLIAALKNKNANTPLKIYVNGTITTSNTSASKIDVKDVSNVSIVGSGTKGELKGIGIKIWRANNIIIRNLKIHEVASGDKDAIGIEGPSKNIWVDHNELYHSLNVDKDYYDGLFDVKRDAEYITFSWNYVHDGWKSMLMGSSDSDNYNRTITFHHNWFENLNSRVPSFRFGEGHIYNNYFNKIIDSGINSRMGARIRIENNLFENAKDPIVSWYSSSPGYWHVSNNKFVNSRGSMPTTSTTTYNPPYSYSLDNVDNVKSIVKQNAGVGKINP
46	α-L-fucosidase	Fucosidases	3.2.1.51	p-nitrophenyl-α-L-fucopyranoside	Lactobacillus casei BL23	GH29	++	pHTP1	CAQ67984.1	41.31	MGSSHHHHHHSSGPQQGLRMNDNVAWFKQAKYGMMIHWGLYSLLAGEYRGESSSAYAEWIQSKFQIPNAEYGNLATAFNPLYFDAKKIVALAKQCGMQYLVVTTKHHDGFAMYHSKVDAYNVYDATPFHRDIIGELAEACQKAGLKFGLYYSQDLDWHDPNGGGYKSNDVETAGTTWDNSWDFPDEDQKNFDLCFDNKILPQIKEIMSNYGDIATAWFDVPMTLSEAQSQTIYDTVRELQPNCLINSRLGNGKYDFVSLGDNEIPKNKEDMNKTDVDYNEITGFKPSPLGLYETAGTINDSWGFSYHDQNWKTPRTLYRYKQHLNDFGINYLLNVGLDPLGRVPMMAEENLLAAKALEDEANR	MNDNVAWFKQAKYGMMIHWGLYSLLAGEYRGESSSAYAEWIQSKFQIPNAEYGNLATAFNPLYFDAKKIVALAKQCGMQYLVVTTKHHDGFAMYHSKVDAYNVYDATPFHRDIIGELAEACQKAGLKFGLYYSQDLDWHDPNGGGYKSNDVETAGTTWDNSWDFPDEDQKNFDLCFDNKILPQIKEIMSNYGDIATAWFDVPMTLSEAQSQTIYDTVRELQPNCLINSRLGNGKYDFVSLGDNEIPKNKEDMNKTDVDYNEITGFKPSPLGLYETAGTINDSWGFSYHDQNWKTPRTLYRYKQHLNDFGINYLLNVGLDPLGRVPMMAEENLLAAKALEDEANR
47	α-mannosidase	α-Mannosidases	3.2.1.113	1,2-α-mannobiose on Man9GlcNAc2	Caulobacter sp. K31	GH47	+	pHTP1	ABZ73160.1	50.55	MGSSHHHHHHSSGPQQGLRWKALAADVRSEFQWAWQGYVAKAWGKDEINPVSGTSRSFFIEGHDLGLSLVEALDTLWIMGLDAEFQAGVDWVKANLSFDVDGNAQVFETNIRLVGGLLSAHLASGDPVLLAKARDLADRLAKAFEASPHGLPWRYVNLRTGAVSDPETNLAEIGTYLSEFGVLSQLTGERKYFDMAKRAMRHTLDRRSKIGLMAANIHAMTGAFTSRNASIDVYADSFYEYLWDAWALFGDEDCKRWAVECVDAQLAHQAKRYDGRLWFPMVDFETGAVTGTAQSELAAYYAGLLGQVGRKAQGDDYLASFTYLQATFGVIPESIDVTTGQPRRKHTGLRPEYPDACLNLWLIDRDPRYRRLAAIHYREMKATSRAAFGYTALKDITTR…	MTASHLSRRHALALVASAAAAPAFAAETTPEDWKALAADVRSEFQWAWQGYVAKAWGKDEINPVSGTSRSFFIEGHDLGLSLVEALDTLWIMGLDAEFQAGVDWVKANLSFDVDGNAQVFETNIRLVGGLLSAHLASGDPVLLAKARDLADRLAKAFEASPHGLPWRYVNLRTGAVSDPETNLAEIGTYLSEFGVLSQLTGERKYFDMAKRAMRHTLDRRSKIGLMAANIHAMTGAFTSRNASIDVYADSFYEYLWDAWALFGDEDCKRWAVECVDAQLAHQAKRYDGRLWFPMVDFETGAVTGTAQSELAAYYAGLLGQVGRKAQGDDYLASFTYLQATFGVIPESIDVTTGQPRRKHTGLRPEYPDACLNLWLIDRDPRYRRLAAIHYREMKATSRA…
48	Endo-β-1,3-glucanase	Laminarinases	3.2.1.39	1,3-β-glucans	Arthrobacter sp. NHΒ-10	GH55	++++	pHTP1	BAF52916.1	64.56	MGSSHHHHHHSSGPQQGLRPDLGPNVVFIDDSWSVDQINTYLASINDEAEFSQDRHAVFFEPGVYGDASGEDDPATATGIVNAEVGYYTAIAGLGAQPDDVLINGALSVQPVVSCPNNPWSCQDPGSLTRFWRSLSNVAVNPIQRPVDEDVTRPFPAGITDPHQLRFAVSQAAPLRRVDIQGDLTVFGRFGEYASGGYLANSRVSGRLVTGSQQQWYTRNSEVGTWDGGVWNMVFSGVEGAPATDFGPKPDGTTGSKTTLDTTPLSREAPFLFRDGEDLAVFVPNARTETRGVDWSTDADAGQKLSLDTFFVAHEGDSAAEINAALATGKNLLLTPGVYHLDEAIRVENPDTVVLGLGYASLAPTSGSAALEIGDVAGVKVAGITVDAGPVESDVLVRV…	MTLSTTIPGVGRRARRARAVGAGVTALAAAATGVALAAPATAEPAPDPDLGPNVVFIDDSWSVDQINTYLASINDEAEFSQDRHAVFFEPGVYGDASGEDDPATATGIVNAEVGYYTAIAGLGAQPDDVLINGALSVQPVVSCPNNPWSCQDPGSLTRFWRSLSNVAVNPIQRPVDEDVTRPFPAGITDPHQLRFAVSQAAPLRRVDIQGDLTVFGRFGEYASGGYLANSRVSGRLVTGSQQQWYTRNSEVGTWDGGVWNMVFSGVEGAPATDFGPKPDGTTGSKTTLDTTPLSREAPFLFRDGEDLAVFVPNARTETRGVDWSTDADAGQKLSLDTFFVAHEGDSAAEINAALATGKNLLLTPGVYHLDEAIRVENPDTVVLGLGYASLAPTSGSAAL…
49	Keratan sulfate hydrolase / Keratanase II	Acetylglucosaminidases	3.2.1.-	Cartilage keratan sulfate and cornea keratan sulfate	Bacillus circulans KST202	GH111	+	pHTP1	AAO88279.1	69.07	MGSSHHHHHHSSGPQQGLRGPADPPVTEPTLSRGSRLFLEKGLQIQSWVPTDVAYATRKWMKPPTAEEIVDLGLTTVQYNDAPNYSKTLHEEYKKLQQTNPSLPDLKWGVAFGPNANHLSSSYFDSETIAKHDPNKTGAPTEEQKARGFLTPDQLANVQNLNNIGFGDEEDYSDTLTQTLKEWFEVSKKHYPNVLVHHNEVGNTPPPTMSLISTFNENMLRKYMRTAKPDFITYDMYYFRENRQSSEVGGTVIPFYDDLNRYRKVASEGYDGSGLSPIPFGTYLQGWRTGPGAATYEKRGDGWYEITESQAYLSAFANWTFGAKWLSMFRWIEDTPGYLFSDYRPDEDGNWPKYHIYGQYKEMFRQSKNLGEHLIRINNKDVVIVPGQHMKDGQITKNN…	MSSRLKRKCSMLLTFTMIFQLLGLFLFKGEIVSASIRQDPTTGNYYKNVPLVGADFDDASNSNIVAKGTWDDNTAPLNTFFVDKGTATDGGFTTARITTVTDQVYEGGSLQFGDGSTYPINLNYKVDGLEVGATYRLSAYMKLFPGYPAKGGQFGVKNHDTANYTTGGETKSVNFSTVTADWKEYSVTFTPTYPHAKIFFWGSNNLPKVLVDKLRLEKVLEHPGPAAPAVTADDVNNIVVGIDETMEYNINGAGWVAYKEYAKPDLKGDLIVQIRVKETLNTLAGEVTTLTFTAQNDPAPGQPEQLLLKDGDFEAGAASVTTDTNVQNQFFSKNNQYEIVTGDTASGQYALKLRSPETIGYHKTDLKPSTKYQISFMAKVGSASQKLSFRISGYKNDNP…
50	Glucuronyl esterase 15A	Glucuronyl esterases	3.1.1.-	Glucuronyl crosslinks between hemicelluloses and lignin	Zobellia galactanivorans	GE	+	pHTP1	CAZ95028	47.25	MGSSHHHHHHSSGPQQGLRAQPEANYDETKVPKFTVPDPLLTFSGEAITDSDQWEEKRKLEIYQFFEKQIYGKVPAMLDEYSFEVIEEDNNALGGKAQRKQIAVGLKKNNRSLNFNILLYLPKGNENAPVFLGYNFHGNHTVTDDPKVIITKAWNANDIALNIQNNKATEASRGSRKNRWAIDKILDNGFGLATVYYGEIDPDKNDFSDGLHSLFYREGQTRPKTNEWGSIAAWAFGLSRAMDYLENDTNISKVIVFGHSRLGKAALWAGASDPRFDGVISNNSGCGGAALSKRKYGETIGHINNSFPHWFSESFKKYSNKEEILPVDQHQLLALIAPRPLYVASAAEDEWADPKGEFLSAQYATPVYALYGKKGISKSDSPVVDRPIQETLAYHIRSG…	MAQPEANYDETKVPKFTVPDPLLTFSGEAITDSDQWEEKRKLEIYQFFEKQIYGKVPAMLDEYSFEVIEEDNNALGGKAQRKQIAVGLKKNNRSLNFNILLYLPKGNENAPVFLGYNFHGNHTVTDDPKVIITKAWNANDIALNIQNNKATEASRGSRKNRWAIDKILDNGFGLATVYYGEIDPDKNDFSDGLHSLFYREGQTRPKTNEWGSIAAWAFGLSRAMDYLENDTNISKVIVFGHSRLGKAALWAGASDPRFDGVISNNSGCGGAALSKRKYGETIGHINNSFPHWFSESFKKYSNKEEILPVDQHQLLALIAPRPLYVASAAEDEWADPKGEFLSAQYATPVYALYGKKGISKSDSPVVDRPIQETLAYHIRSGKHDVTDYDWDQYISWAQN…
51	Feruloyl esterase	Feruloyl esterases	3.1.1.73	Ferulate crosslinks between hemicelluloses and lignin	Thermoanaerobacter mathranii subsp. mathraniistr.A3	FAE	++	pHTP1	ADH61293.1	31.44	MGSSHHHHHHSSGPQQGLRMQKHVEFTYNGKTLRGMMHLPHGIHGKVPMVAIFHGFTGNKMEPHFIFVKLSRQLEKVGIASVRFDFYGSGESDGDFSEMTFSGELEDARQIIKFIKNEPMTDVENIGILGLSMGGAVAGVIASELKEEIKALVLWAPAFNMPELILEQSKNADEKMREILEREGIIDIGGLALSKEFIDDLTKLNIFELSKGYDKPVLIVHGTEDAAVKYEVSDKILEEVYRGNAKRITIEGADHTFNKLEWEKKAIEESVNFFKENLKG	MQKHVEFTYNGKTLRGMMHLPHGIHGKVPMVAIFHGFTGNKMEPHFIFVKLSRQLEKVGIASVRFDFYGSGESDGDFSEMTFSGELEDARQIIKFIKNEPMTDVENIGILGLSMGGAVAGVIASELKEEIKALVLWAPAFNMPELILEQSKNADEKMREILEREGIIDIGGLALSKEFIDDLTKLNIFELSKGYDKPVLIVHGTEDAAVKYEVSDKILEEVYRGNAKRITIEGADHTFNKLEWEKKAIEESVNFFKENLKG
52	β-1,3-glucanase B	Laminarinases	3.2.1.39	Insoluble 1,3-β-glucan	Lysobacter enzymogenes N4-7	GH64	+++	pHTP1	AAN77504.1	41.87	MGSSHHHHHHSSGPQQGLRATPARFNLALLNASGQNTAYAYVTGFDNGRPLFVRADGSAYYPPSPSAPVTPLGADCAIPLGANGSTVRVSVPRMYGARIYLVTGSRLDFYVNPGPAVVHPSFLNTSDTNFNKNWTFAEFTFNEYELFSNISYVDFVAAPLGLSLRSLSGRVETIPGLPAASLDPICYSLQQQASQEGSAWNSLIQRGPDGRNLRAMSAHYQAARFQNYLAGYIDACWNKYRGTTLTVDTQSGFGVLTARVGGDNLLRFNNGEAFAKPSTADVLSCDSGPFSLGGASEVRKAIIPRLAAALNRTTLLDNPNQPNGEVASRFYRNAQTNHYARLVHERLPDNRGYAFPYDDVTASGGPDFSGAARSGDPDTLTVTLRALR	MVTRRTFLGASAAALAAPLLPRGALAATPARFNLALLNASGQNTAYAYVTGFDNGRPLFVRADGSAYYPPSPSAPVTPLGADCAIPLGANGSTVRVSVPRMYGARIYLVTGSRLDFYVNPGPAVVHPSFLNTSDTNFNKNWTFAEFTFNEYELFSNISYVDFVAAPLGLSLRSLSGRVETIPGLPAASLDPICYSLQQQASQEGSAWNSLIQRGPDGRNLRAMSAHYQAARFQNYLAGYIDACWNKYRGTTLTVDTQSGFGVLTARVGGDNLLRFNNGEAFAKPSTADVLSCDSGPFSLGGASEVRKAIIPRLAAALNRTTLLDNPNQPNGEVASRFYRNAQTNHYARLVHERLPDNRGYAFPYDDVTASGGPDFSGAARSGDPDTLTVTLRALR
53	α-L-rhamnosidase	Rhamnogalacturonases	3.2.1.40	p-nitrophenyl α-L-rhamnopyranoside	Sphingomonas paucimobilis FP2001	GH106	++	pHTP1	BAD12237.1	122.8	MGSSHHHHHHSSGPQQGLRDELADGFHNPPQSARPRVWWHWMNGNVTKDGISKDLDWMQRVGIGGVQNFDANLSTPQIVPERLIYMTEQWKDAFRHAVREADARGLEFAIAVSPGWSETGGPWVKPEDAMKKLVWAEADLRGGQRLKGALPAPPSITGPFQSAQFHEALPGGAEMQTLPAFYRDARVLAYSLVPKALPRPAVSEGDGSPVDAAPLLDGDLETVARIGKGDAARPGTMVLDYGKPVTVRSASLFVPHARPPFGDPDYRPALEVEQDGGWRRIGAFPLTEVATTISFAPVTGRRFRLVLAPNDAPRAPGLGEGAPGAITMDVFARPQSDTLAIGDFRLLAEARIDRFEAKAGFALVSDYNALAEKSAADLPAIDPAKVVDLTDRLRPDGTL…	MIRKPLRLAALLACAASFAVPSWADELADGFHNPPQSARPRVWWHWMNGNVTKDGISKDLDWMQRVGIGGVQNFDANLSTPQIVPERLIYMTEQWKDAFRHAVREADARGLEFAIAVSPGWSETGGPWVKPEDAMKKLVWAEADLRGGQRLKGALPAPPSITGPFQSAQFHEALPGGAEMQTLPAFYRDARVLAYSLVPKALPRPAVSEGDGSPVDAAPLLDGDLETVARIGKGDAARPGTMVLDYGKPVTVRSASLFVPHARPPFGDPDYRPALEVEQDGGWRRIGAFPLTEVATTISFAPVTGRRFRLVLAPNDAPRAPGLGEGAPGAITMDVFARPQSDTLAIGDFRLLAEARIDRFEAKAGFALVSDYNALAEKSAADLPAIDPAKVVDLTDRLR…
54	β-galactosidase	β-Galactosidases	3.2.1.23	β-galactosides	Thermotoga maritima MSB8	GH42	-	pHTP1	AAA50596.1	89.98	MGSDKIIHLTDDSFDTDVLKADGAILVDFWAEWCGPCKMIAPILDEIADEYQGKLTVAKLNIDQNPGTAPKYGIRGIPTLLLFKNGEVAATKVGALSKGQLKEFLDANLAGSAMGSAMGSSHHHHHHSSGPQQGLRMLGVCYYPEHWGTEKVEEDFRRMKELGIEYVRIGEFAWSRIESERGKFNWDWLDKTLELAEKMGLKIVLGTPTATPPKWLIDEHPEILPVDKDGRVKNFGSRRHYCFSSPVYREEVKRIVTIIVKRYGKHPAVAGWQTDNEYGCHDTVRCYCPRCKKAFQKWLERKYEGDIKKLNEAWGTVFWSQEYRSFDEIELPNLTPADPNPSHLLDYYRLASDQVVEFNKLQVEIIREYSPGRFITHNFMSGFTDFDHYKLSKDLDFAT…	MLGVCYYPEHWGTEKVEEDFRRMKELGIEYVRIGEFAWSRIESERGKFNWDWLDKTLELAEKMGLKIVLGTPTATPPKWLIDEHPEILPVDKDGRVKNFGSRRHYCFSSPVYREEVKRIVTIIVKRYGKHPAVAGWQTDNEYGCHDTVRCYCPRCKKAFQKWLERKYEGDIKKLNEAWGTVFWSQEYRSFDEIELPNLTPADPNPSHLLDYYRLASDQVVEFNKLQVEIIREYSPGRFITHNFMSGFTDFDHYKLSKDLDFATWDNYPLGHTLVFLRMKGETKNPFDRVGHPDIISFSHDLYRGVGRGRFWVMEQQAGPVNWAPYNLWPAKGAVRLWTWQAFAHGAEVVSYFRWRQAPFAQEQMHSGLLAPDSAPYPGYHEVKQVFEELKNIDINEPVE…
55	Lytic transglycosylase	Peptidoglycan lytic exotransglycosylases	4.2.2.n1	1,4-β-glycosidic bonds between N-acetylmuramic acid and N-acetylglucosamine residues	Escherichia coli K-12	GH23	++	pHTP1	AAC74277.1	20.63	MGSSHHHHHHSSGPQQGLRSSKHDYTNPPWNAKVPVQRAMQWMPISQKAGAAWGVDPQLITAIIAIESGGNPNAVSKSNAIGLMQLKASTSGRDVYRRMGWSGEPTTSELKNPERNISMGAAYLNILETGPLAGIEDPKVLQYALVVSYANGAGALLRTFSSDRKKAISKINDLDADEFLEHVARNHPAPQAPRYIYKLEQALDAM	MKLRWFAFLIVLLAGCSSKHDYTNPPWNAKVPVQRAMQWMPISQKAGAAWGVDPQLITAIIAIESGGNPNAVSKSNAIGLMQLKASTSGRDVYRRMGWSGEPTTSELKNPERNISMGAAYLNILETGPLAGIEDPKVLQYALVVSYANGAGALLRTFSSDRKKAISKINDLDADEFLEHVARNHPAPQAPRYIYKLEQALDAM
56	Exo-polygalacturonase	Polygalacturonases	3.2.1.67	Polygalacturonic acid (PGA)	Thermotoga maritima MSB8	GH28	+	pHTP1	AAD35522.1	49.59	MGSSHHHHHHSSGPQQGLRREVNLLDFGARGDGRTDCSESFKRAIEELSKQGGGRLIVPEGVFLTGPIHLKSNIELHVKGTIKFIPDPERYLPVVLTRFEGIELYNYSPLVYALDCENVAITGSGVLDGSADNEHWWPWKGKKDFGWKEGLPNQQEDVKKLKEMAERGTPVEERVFGKGHYLRPSFVQFYRCRNVLVEGVKIINSPMWCVHPVLSENVIIRNIEISSTGPNNDGIDPESCKYMLIEKCRFDTGDDSVVIKSGRDADGRRIGVPSEYILVRDNLVISQASHGGLVIGSEMSGGVRNVVARNNVYMNVERALRLKTNSRRGGYMENIFFIDNVAVNVSEEVIRINLRYDNEEGEYLPVVRSVFVKNLKATGGKYAVRIEGLENDYVKDILI…	MIMEELAKKIEEEILNHVREPQIPDREVNLLDFGARGDGRTDCSESFKRAIEELSKQGGGRLIVPEGVFLTGPIHLKSNIELHVKGTIKFIPDPERYLPVVLTRFEGIELYNYSPLVYALDCENVAITGSGVLDGSADNEHWWPWKGKKDFGWKEGLPNQQEDVKKLKEMAERGTPVEERVFGKGHYLRPSFVQFYRCRNVLVEGVKIINSPMWCVHPVLSENVIIRNIEISSTGPNNDGIDPESCKYMLIEKCRFDTGDDSVVIKSGRDADGRRIGVPSEYILVRDNLVISQASHGGLVIGSEMSGGVRNVVARNNVYMNVERALRLKTNSRRGGYMENIFFIDNVAVNVSEEVIRINLRYDNEEGEYLPVVRSVFVKNLKATGGKYAVRIEGLENDY…
57	Keratan-sulfate endo-β-galactosidase / Keratanase	β-Galactosidases	3.2.1.103	Internal endo-β-galactosyl linkages in keratan sulfate and glycoconjugates with N-acetyl-lactosamine repeating units	Sphingobacterium multivorum	GH16	+	pHTP1	AAD04036.1	33.62	MGSSHHHHHHSSGPQQGLRDSTATKNPIPEVSKAKASTKLLNATTVATTDYELIWSDEFNSSGGFDSTKWSYADRGTVAWNKYMTSLPAYASQDGSNLVLRMDNAVVAGDPVAYHAGGVKSMGKFSMTYGKVEVRAKFTQGRGSWPAIWMMPEPATAYGGWPSCGEIDSMEHVNNESVMYHTIHNGSVTNANGGSTASKSATYNTTDYNLYTMIWSPNDIRFYVNNSLQYTYARVSGGGTQQWPFDVPFYLILNQAGGAGWPGAITNADLPFSMQVDYVRVYKLPQLPLRSVDKLAAALEHHHHHH-	MRKTKFWLVLSLIATSLSIFACKKDSTATKNPIPEVSKAKASTKLLNATTVATTDYELIWSDEFNSSGGFDSTKWSYADRGTVAWNKYMTSLPAYASQDGSNLVLRMDNAVVAGDPVAYHAGGVKSMGKFSMTYGKVEVRAKFTQGRGSWPAIWMMPEPATAYGGWPSCGEIDSMEHVNNESVMYHTIHNGSVTNANGGSTASKSATYNTTDYNLYTMIWSPNDIRFYVNNSLQYTYARVSGGGTQQWPFDVPFYLILNQAGGAGWPGAITNADLPFSMQVDYVRVYKLPLFSNGDFESGVIYPWTTWGGGSSVVSTDARTGTKCIRETGGETSIEQYLTGLTPNTTYRFGGYAKVSAAGQSVSIGVKNYGGTAVDATIGTTSYSNNSVTFTTGANNTT…
58	Rhamnogalacturonate lyase	Rhamnogalacturonan lyases	4.2.2.-	Rhamnogalacturonan	Dickeya dadantii 3937	PL4	+	pHTP1	CAD27359.1	34.44	MGSSHHHHHHSSGPQQGLRAVKLTLDGMNSTLDNGLLKVRFGADGSAKEVWKGGTNLISRLSGAARDPDKNRSFYLDYYSGGVNEFVPERLEVIKQTPDQVHLAYIDDQNGKLRLEYHLIMTRDVSGLYSYVVAANTGSAPVTVSELRNVYRFDATRLDTLFNSIRRGTPLLYDELEQLPKVQDETWRLPDGSVYSKYDFAGYQRESRYWGVMGNGYGAWMVPASGEYYSGDALKQELLVHQDAIILNYLTGSHFGTPDMVAQPGFEKLYGPWLLYINQGNDRELVADVSRRAEHERASWPYRWLDDARYPRQRATVSGRLRTEAPHATVVLNSSAENFDIQTTGYLFSARTNRDGRFSLSNVPPGEYRLSAYADGGTQIGLLAQQTVRVEGKKTRLGQ…	MHMNKPLQAWRTPLLTLIFVLPLTATGAVKLTLDGMNSTLDNGLLKVRFGADGSAKEVWKGGTNLISRLSGAARDPDKNRSFYLDYYSGGVNEFVPERLEVIKQTPDQVHLAYIDDQNGKLRLEYHLIMTRDVSGLYSYVVAANTGSAPVTVSELRNVYRFDATRLDTLFNSIRRGTPLLYDELEQLPKVQDETWRLPDGSVYSKYDFAGYQRESRYWGVMGNGYGAWMVPASGEYYSGDALKQELLVHQDAIILNYLTGSHFGTPDMVAQPGFEKLYGPWLLYINQGNDRELVADVSRRAEHERASWPYRWLDDARYPRQRATVSGRLRTEAPHATVVLNSSAENFDIQTTGYLFSARTNRDGRFSLSNVPPGEYRLSAYADGGTQIGLLAQQTVRVE…
59	Endo-rhamnogalacturonan lyase	Rhamnogalacturonan lyases	4.2.2.23	Rhamnogalacturonan	B. subtilis subsp. subtilis str. 168	PL11	+	pHTP1	WP_010886436.1	77.88	MGSDKIIHLTDDSFDTDVLKADGAILVDFWAEWCGPCKMIAPILDEIADEYQGKLTVAKLNIDQNPGTAPKYGIRGIPTLLLFKNGEVAATKVGALSKGQLKEFLDANLAGSAMGSAMGSSHHHHHHSSGPQQGLR AARQMEALNRGLVAVKTDGGIFVSWRFLGTENASVLFNVYRDGQKLNAAPVKTTNYVDKNGSAGSTYTVRAVVNGTEQPASEKASVWAQPYHSVPLDKPAGGTTPKGESYTYSANDASVGDVDGDGQYELILKWDPSNSKDNSQDGYTGDVLIDAYKLDGTKLWRINLGKNIRAGAHYTQFMVYDLDGDGKAEVAMKTADGTKDGTGKVIGNANADYRNEQGRVLSGPEYLTVFQGSTGKELVTANFEPARGNVSDWGDSYG…	MRRSCLMIRRRKRMFTAVTLLVLLVMGTSVCPVKAEGAARQMEALNRGLVAVKTDGGIFVSWRFLGTENASVLFNVYRDGQKLNAAPVKTTNYVDKNGSAGSTYTVRAVVNGTEQPASEKASVWAQPYHSVPLDKPAGGTTPKGESYTYSANDASVGDVDGDGQYELILKWDPSNSKDNSQDGYTGDVLIDAYKLDGTKLWRINLGKNIRAGAHYTQFMVYDLDGDGKAEVAMKTADGTKDGTGKVIGNANADYRNEQGRVLSGPEYLTVFQGSTGKELVTANFEPARGNVSDWGDSYGNRVDRFLAGIAYLDGQRPSLIMTRGYYAKTMLVAYNFRDGKLSKLWTLDSSKSGNEAFAGQGNHNLSIADVDGDGKDEIIFGSMAVDHDGKGMYSTGLGH…
60	α-1 2-mannosidase / Mannosyl-oligosaccharide α-1,3-mannosidase	α-Mannosidases	3.2.1.-	Mannosyl-oligosaccharides	Bacteroides thetaiotaomicron	GH92	++	pET-29b(+)	AAO79096.1	86.74	MGESPSVKDYSAYVNPFIGTGGHGHTFPGAVVPHGMIQPSPDTRIDGWDACSGYYYDDNTINGFSHTHVSGTGCCDYGDVLLMPTVGKPQYLTTDPESQKLAYASAFSHENETAEPGYYSVFLDTYQVKAEITATKRGAIHRYTFPESTESGFIIDLDYSLQRQTNYEMEIEVISDTEICGHKKTTYWAFDQYINFYAKFSKPFAYTLITDSVTMDNGKRLPVCKAVLHFNTKKDEEVLVKVGVSAVDIAGARKNVESEIPEWDFDKVRKDARTAWNNYLSKIDITTSDKEDKTIFYTALYHTAISPNLFTDADGRYLGMDLEVHQGDTINPLYTVFSLWDTFRALHPLMTIIDPNLNNQFINSLIRKHQEGGIYPMWDLASNYTGTMIGYHAVPVIVD…	MKLKTLLIGCFGGFIMLNSCTESPSVKDYSAYVNPFIGTGGHGHTFPGAVVPHGMIQPSPDTRIDGWDACSGYYYDDNTINGFSHTHVSGTGCCDYGDVLLMPTVGKPQYLTTDPESQKLAYASAFSHENETAEPGYYSVFLDTYQVKAEITATKRGAIHRYTFPESTESGFIIDLDYSLQRQTNYEMEIEVISDTEICGHKKTTYWAFDQYINFYAKFSKPFAYTLITDSVTMDNGKRLPVCKAVLHFNTKKDEEVLVKVGVSAVDIAGARKNVESEIPEWDFDKVRKDARTAWNNYLSKIDITTSDKEDKTIFYTALYHTAISPNLFTDADGRYLGMDLEVHQGDTINPLYTVFSLWDTFRALHPLMTIIDPNLNNQFINSLIRKHQEGGIYPMWDL…
61	Rhamnogalacturonan lyase	Rhamnogalacturonan lyases	4.2.2.-	Rhamnogalacturonan	Bacteroides thetaiotaomicron	PL11	+	pHTP1	AAO79280.1	68.38	MGSSHHHHHHSSGPQQGLRQPNYDFTKLKREHLGRGVIAIRENPSTVVVSWRYLSSDPMDESFDIYRDGKKVNKHPLKNATFFQDSYQGTEPALYTVKAIKGKTESNYQLPADAPTGYLNIPLVRPEGGTTPSGQAYTYAPNDASIGDVDGDGEYEIILKWDPSNAHDNAHDGYTGPVIFDCYKLNGQQLWRINMGRNVRAGAHYTQFMVFDLDGDGRAEVVMKTGDGTVDGTGKVIGDANADYRNERGRILTGPEYLTIFNGLTGEAMQTIDYVPERGNLMDWGDGRANRSDRYLACIAYLDGVHPSVVMCRGYYTRTVLAAYDWDGKNLKNRWVFDSNNPGCRAYAGQGNHNLRVGDVDGDGCDEIVYGQCTINNDGTGLYSTRMGHGDAMHLTHFD…	QPNYDFTKLKREHLGRGVIAIRENPSTVVVSWRYLSSDPMDESFDIYRDGKKVNKHPLKNATFFQDSYQGTEPALYTVKAIKGKTESNYQLPADAPTGYLNIPLVRPEGGTTPSGQAYTYAPNDASIGDVDGDGEYEIILKWDPSNAHDNAHDGYTGPVIFDCYKLNGQQLWRINMGRNVRAGAHYTQFMVFDLDGDGRAEVVMKTGDGTVDGTGKVIGDANADYRNERGRILTGPEYLTIFNGLTGEAMQTIDYVPERGNLMDWGDGRANRSDRYLACIAYLDGVHPSVVMCRGYYTRTVLAAYDWDGKNLKNRWVFDSNNPGCRAYAGQGNHNLRVGDVDGDGCDEIVYGQCTINNDGTGLYSTRMGHGDAMHLTHFDPSRPGLQVWSCHENRRDGS…
62	α-galactosidase A	α-Galactosidases	3.2.1.22	Galactose containing carbohydrates	Escherichia coli str. K-12 substr. MG1655	GH4	+	pHTP1	CAA28581.1	65.16	MGSSHHHHHHSSGPQQGLRMSAPKITFIGAGSTIFVKNILGDVFHREALKTAHIALMDIDPTRLEESHIVVRKLMDSAGASGKITCHTQQKEALEDADFVVVAFQIGGYEPCTVTDFEVCKRHGLEQTIADTLGPGGIMRALRTIPHLWQICEDMTEVCPDATMLNYVNPMAMNTWAMYARYPHIKQVGLCHSVQGTAEELARDLNIDPATLRYRCAGINHMAFYLELERKTADGSYVNLYPELLAAYEAGQAPKPNIHGNTRCQNIVRYEMFKKLGYFVTESSEHFAEYTPWFIKPGREDLIERYKVPLDEYPKRCVEQLANWHKELEEYKKASRIDIKPSREYASTIMNAIWTGEPSVIYGNVRNDGLIDNLPQGCCVEVACLVDANGIQPTKVGTL…	MMSAPKITFIGAGSTIFVKNILGDVFHREALKTAHIALMDIDPTRLEESHIVVRKLMDSAGASGKITCHTQQKEALEDADFVVVAFQIGGYEPCTVTDFEVCKRHGLEQTIADTLGPGGIMRALRTIPHLWQICEDMTEVCPDATMLNYVNPMAMNTWAMYARYPHIKQVGLCHSVQGTAEELARDLNIDPATLRYRCAGINHMAFYLELERKTADGSYVNLYPELLAAYEAGQAPKPNIHGNTRCQNIVRYEMFKKLGYFVTESSEHFAEYTPWFIKPGREDLIERYKVPLDEYPKRCVEQLANWHKELEEYKKASRIDIKPSREYASTIMNAIWTGEPSVIYGNVRNDGLIDNLPQGCCVEVACLVDANGIQPTKVGTLPSHLAALMQTNINVQTLL…
63	α-galactosidase	α-Galactosidases	3.2.1.22	Substrates with galactopyranoside as the glycone	Thermotoga maritima MSB8	GH36	-	pHTP1	CAA04514.1	64.52	MGSSHHHHHHSSGPQQGLRVEIFGKTFREGRFVLKEKNFTVEFAVEKIHLGWKISGRVKGSPGRLEVLRTKAPEKVLVNNWQSWGPCRVVDAFSFKPPEIDPNWRYTASVVPDVLERNLQSDYFVAEEGKVYGFLSSKIAHPFFAVEDGELVAYLEYFDVEFDDFVPLEPLVVLEDPNTPLLLEKYAELVGMENNARVPKHTPTGWCSWYHYFLDLTWEETLKNLKLAKNFPFEVFQIDDAYEKDIGDWLVTRGDFPSVEEMAKVIAENGFIPGIWTAPFSVSETSDVFNEHPDWVVKENGEPKMAYRNWNKKIYALDLSKDEVLNWLFDLFSSLRKMGYRYFKIDFLFAGAVPGERKKNITPIQAFRKGIETIRKAVGEDSFILGCGSPLLPAVGCVD…	MICVEIFGKTFREGRFVLKEKNFTVEFAVEKIHLGWKISGRVKGSPGRLEVLRTKAPEKVLVNNWQSWGPCRVVDAFSFKPPEIDPNWRYTASVVPDVLERNLQSDYFVAEEGKVYGFLSSKIAHPFFAVEDGELVAYLEYFDVEFDDFVPLEPLVVLEDPNTPLLLEKYAELVGMENNARVPKHTPTGWCSWYHYFLDLTWEETLKNLKLAKNFPFEVFQIDDAYEKDIGDWLVTRGDFPSVEEMAKVIAENGFIPGIWTAPFSVSETSDVFNEHPDWVVKENGEPKMAYRNWNKKIYALDLSKDEVLNWLFDLFSSLRKMGYRYFKIDFLFAGAVPGERKKNITPIQAFRKGIETIRKAVGEDSFILGCGSPLLPAVGCVDGMRIGPDTAPFWGEHI…
64	α-glucuronidase	Glucuronidases	3.2.1.139	Glucuronic acid from the xylan backbone	Thermotoga maritima MSB8	GH67	-	pET-29b(+)	CAA70702.1	93.13	MGSDKIIHLTDDSFDTDVLKADGAILVDFWAEWCGPCKMIAPILDEIADEYQGKLTVAKLNIDQNPGTAPKYGIRGIPTLLLFKNGEVAATKVGALSKGQLKEFLDANLAGSAMGSAMGSSHHHHHHSSGPQQGLRMDYRMCWLEYRGLPADVAGKLKDWFSSVSILEPGSSVLKDEIRRFSERSIGITPRFYSRPLKKEKYIMVGRLESLPIKLDVNLGEEGFMLRTIEWNGSKILLVTGETKKALVYGIFDLMKRIRLGEDIEKMNVLAKPKAKFRMLNHWDNLDGTIERGYAGNSIFFKDNRIIINQRTKDYARLLASIGINGVVINNVNVKKREVYLIDSIYLKKLKKLADIFREYGIKIYLSINFASPVYLGGLDTADPLDERVARWWREKARG…	MDYRMCWLEYRGLPADVAGKLKDWFSSVSILEPGSSVLKDEIRRFSERSIGITPRFYSRPLKKEKYIMVGRLESLPIKLDVNLGEEGFMLRTIEWNGSKILLVTGETKKALVYGIFDLMKRIRLGEDIEKMNVLAKPKAKFRMLNHWDNLDGTIERGYAGNSIFFKDNRIIINQRTKDYARLLASIGINGVVINNVNVKKREVYLIDSIYLKKLKKLADIFREYGIKIYLSINFASPVYLGGLDTADPLDERVARWWREKARGIYDYIPDFGGFLVKADSEFNPGPHMFGRTHAEGANMLARALAPFGGVVIWRAFVYNCLQDWRDYKTDRAKAAYDNFKPLDGQFDDNVIIQIKYGPMDFQVREPVNPLFGGMEKTNQILELQITQEYTGQQIHLCFL…
65	α-glucuronidase	Glucuronidases	3.2.1.139	Glucuronic acid from the xylan backbone	Geobacillus stearothermophilus T-1	GH67	++	pHTP1	AAL32057.1	80.45	MGSSHHHHHHSSGPQQGLRTAGYEPCWLRYERKDQYSRLRFEEIVAKRTSPIFQAAVEELQKGLRSMMEIEPQVVQEVNETANSIWLGTLEDEEFERPLEGTLVHPEGYVIRSDVDDGPFRIYIIGKTDAGVLYGVFHFLRLLQMGENIAQLSIIEQPKNRLRMINHWDNMDGSIERGYAGRSIFFVDDQFVKQNQRIKDYARLLASVGINAISINNVNVHKTETKLITDHFLPDVAEVADIFRTYGIKTFLSINYASPIEIGGLPTADPLDPEVRWWWKETAKRIYQYIPDFGGFVVKADSEFRPGPFTYGRDHAEGANMLAEALAPFGGLVIWRCFVYNCQQDWRDRTTDRAKAAYDHFKPLDGQFRENVILQIKNGPMDFQVREPVSPLFGAMPKT…	MTAGYEPCWLRYERKDQYSRLRFEEIVAKRTSPIFQAAVEELQKGLRSMMEIEPQVVQEVNETANSIWLGTLEDEEFERPLEGTLVHPEGYVIRSDVDDGPFRIYIIGKTDAGVLYGVFHFLRLLQMGENIAQLSIIEQPKNRLRMINHWDNMDGSIERGYAGRSIFFVDDQFVKQNQRIKDYARLLASVGINAISINNVNVHKTETKLITDHFLPDVAEVADIFRTYGIKTFLSINYASPIEIGGLPTADPLDPEVRWWWKETAKRIYQYIPDFGGFVVKADSEFRPGPFTYGRDHAEGANMLAEALAPFGGLVIWRCFVYNCQQDWRDRTTDRAKAAYDHFKPLDGQFRENVILQIKNGPMDFQVREPVSPLFGAMPKTNQMMEVQITQEYTGQQKH…
66	Endo-β-1,4-galactosidase	β-Galactosidases	3.2.1.-	β-galactosides	Streptococcus pneumoniae TIGR4	GH98	++	pHTP1	AAK76213.1	67.45	MGSSHHHHHHSSGPQQGLRDNRVQMRTTINNESPLLLSPLYGNDNGNGLWWGNTLKGAWEAIPEDVKPYAAIELHPAKVCKPTSCIPRDTKELREWYVKMLEEAQSLNIPVFLVIMSAGERNTVPPEWLDEQFQKYSVLKGVLNIENYWIYNNQLAPHSAKYLEVCAKYGAHFIWHDHEKWFWETIMNDPTFFEASQKYHKNLVLATKNTPIRDDAGTDSIVSGFWLSGLCDNWGSSTDTWKWWEKHYTNTFETGRARDMRSYASEPESMIAMEMMNVYTGGGTVYNFECAAYTFMTNDVPTPAFTKGIIPFFRHAIQNPAPSKEEVVNRTKAVFWNGEGRISSLNGFYQGLYSNDETMPLYNNGRYHILPVIHEKIDKEKISSIFPNAKILTKNSEEL…	MNKEKIKRKLITILFVCIGMLCFGLLAGVKADNRVQMRTTINNESPLLLSPLYGNDNGNGLWWGNTLKGAWEAIPEDVKPYAAIELHPAKVCKPTSCIPRDTKELREWYVKMLEEAQSLNIPVFLVIMSAGERNTVPPEWLDEQFQKYSVLKGVLNIENYWIYNNQLAPHSAKYLEVCAKYGAHFIWHDHEKWFWETIMNDPTFFEASQKYHKNLVLATKNTPIRDDAGTDSIVSGFWLSGLCDNWGSSTDTWKWWEKHYTNTFETGRARDMRSYASEPESMIAMEMMNVYTGGGTVYNFECAAYTFMTNDVPTPAFTKGIIPFFRHAIQNPAPSKEEVVNRTKAVFWNGEGRISSLNGFYQGLYSNDETMPLYNNGRYHILPVIHEKIDKEKISSIFP…
67	β-galactosidase	β-Galactosidases	3.2.1.23	β-galactosides	Vibrio sp. (strain EJY3)	GH2	+	pHTP1	AEX22320	94.64	MGSSHHHHHHSSGPQQGLRHNSPRSTTLFNDNWLFQLAKDKPNTKQWSTVTLPHDWSVASAFSPQYDGATGYLPGGIGWYKKQFKNPLNKHYSRCILVFDGIYNNATININGYDIHFQAYGYAPFNIEITDYLKSDNVITIHVDRRRYIDSRWYTGSGIYRDIEMVLTKDVFVPIWENHIKASVSSNQIGHIHQQLMIEAKTKTHYLTIVSRLLEPNSDNCVATARTHRSVNNREVCDLELTCDQLSLWSPDSPILYKLETQIYENGCVIDKVSENIGFRSIEFSPEQGFFLNGMPTKVRGVCLHHDGGLVGAAVPDEIWIRRLSKLKQCGVNAIRIAHNPASKRLLHLCDTMGFLVQDEFFDEWDYPKDKRLNMGNQHDDFFSQCYTEHFQTRAKTDL…	MHNSPRSTTLFNDNWLFQLAKDKPNTKQWSTVTLPHDWSVASAFSPQYDGATGYLPGGIGWYKKQFKNPLNKHYSRCILVFDGIYNNATININGYDIHFQAYGYAPFNIEITDYLKSDNVITIHVDRRRYIDSRWYTGSGIYRDIEMVLTKDVFVPIWENHIKASVSSNQIGHIHQQLMIEAKTKTHYLTIVSRLLEPNSDNCVATARTHRSVNNREVCDLELTCDQLSLWSPDSPILYKLETQIYENGCVIDKVSENIGFRSIEFSPEQGFFLNGMPTKVRGVCLHHDGGLVGAAVPDEIWIRRLSKLKQCGVNAIRIAHNPASKRLLHLCDTMGFLVQDEFFDEWDYPKDKRLNMGNQHDDFFSQCYTEHFQTRAKTDLCNTLKCHINHPSIFMWSI…
68	β-agarase	Agarases	3.2.1.81	Agarose and neoagarooligosaccharides	Bacteroides uniformis NP1	GH16	++++	pHTP1	WP_141982259.1	38.71	MGSSHHHHHHSSGPQQGLRGDNNGEENGSENGSNTDPGDSETEFEYEWDKFPVPVSAGTGMKWELQSQSDDFNYTADSNNKGNFEKKWTDYYHANWSGPAPTIWQRDHISVSDGCLRIETSRPDDVKIVKVTSGDKEKMMPGTYTGCVTSKTRVVYPVYVEAYAKIANSTMASDVWMLSPDDTQEIDIIEAYGSDRVVGDDGHKFYGPDRIHLSHHVFIRDPFQDYQPTDPGSWYKDVNGTIWRNDFHRVGVYWKDPFNLEYYVDGKMVRRVSGKNIIDPNDFTKGTGLSKEMDIIINMEDQSWRAISGLSPTNKELMNKDNNTFLVDWIRIYKPVEDK	MELKLLLLSLGFLFISCSSCMPGDNNGEENGSENGSNTDPGDSETEFEYEWDKFPVPVSAGTGMKWELQSQSDDFNYTADSNNKGNFEKKWTDYYHANWSGPAPTIWQRDHISVSDGCLRIETSRPDDVKIVKVTSGDKEKMMPGTYTGCVTSKTRVVYPVYVEAYAKIANSTMASDVWMLSPDDTQEIDIIEAYGSDRVVGDDGHKFYGPDRIHLSHHVFIRDPFQDYQPTDPGSWYKDVNGTIWRNDFHRVGVYWKDPFNLEYYVDGKMVRRVSGKNIIDPNDFTKGTGLSKEMDIIINMEDQSWRAISGLSPTNKELMNKDNNTFLVDWIRIYKPVEDK
69	β-porphyranase	Porphyranases	3.2.1.178	Porphyran	Bacteroides uniformis NP1	GH16	+Degradation	pHTP1	WP_141982242.1	52.56	MGSSHHHHHHSSGPQQGLRNEVIIETGQEESVNNQEGADNNNTEEFPENTFPVSEKIKTIPLPPTGQKWIVNDMFTDDFNASELDESKWINPHPTWKGREPGLFEEERVSFKDGCMVLEGIKMNNPIVVNGTEFNISCAAVVSKEEKAHYGYYECRFKANKTTLSSTFWLSNRSGKFPTDGKQPEGAAPGMFKQELDICECIGRTGDFNGNFFYKGMNSNVHYWFTPEGENVQKDIRAKETRLYREDGGVPSDDFNVYGCWWKDKSSATFYLNNTQSGSVEFYNRDTNDPFYFTEPMGVNMVVETYPYPWIELPSDEELADETMNKTYYDWVRAYTLIDINVETEESQNKVFGNNINITNKENRILKNKENKYSTELIYTADYNCNAVVIIYNKDKKEI…	MKKRISLTNILILCAITFANCNEVIIETGQEESVNNQEGADNNNTEEFPENTFPVSEKIKTIPLPPTGQKWIVNDMFTDDFNASELDESKWINPHPTWKGREPGLFEEERVSFKDGCMVLEGIKMNNPIVVNGTEFNISCAAVVSKEEKAHYGYYECRFKANKTTLSSTFWLSNRSGKFPTDGKQPEGAAPGMFKQELDICECIGRTGDFNGNFFYKGMNSNVHYWFTPEGENVQKDIRAKETRLYREDGGVPSDDFNVYGCWWKDKSSATFYLNNTQSGSVEFYNRDTNDPFYFTEPMGVNMVVETYPYPWIELPSDEELADETMNKTYYDWVRAYTLIDINVETEESQNKVFGNNINITNKENRILKNKENKYSTELIYTADYNCNAVVIIYNKDKK…
70	Agarase	Agarases	3.2.1.81	Agarose and neoagarooligosaccharides	Bacteroides uniformis NP1	GH86	++	pHTP1	WP_141982262.1	74.29	MGSSHHHHHHSSGPQQGLRQTHVQLNLNVKHKLGDVTEFNRPKFINFHATINENYWDSANKIADLRDDLIRKYDVYVGRETGMIKTVLRNVKEDPERPGFADPDDLARLCSQNKKRYVQNTKVHPYEKYSNLILCNQFSPFYPDGTKTLKGWALSQKDTEDEPFGTASGEFYGRYIKEYFGEGGESGEPKPGFCEVINEPLWDIYDKPKAPKSSITKLFEFHSTIAAQVKKFNPDMKVGGYCTAFPDFELQNFGRWNARWKQFIDIAGKDMDFFTIHLYDFPCKDGKQMYRKGSNMEATMDMIEQYSMIKLGEVKPLMISEYSAQTHDYNRKPWSPYRDWLRLKSTNSMLMQFMERTDNICYAMPFAMLKSEWGYNPKTGLAHTARMLRRENEPESFTG…	MKNRIIGLFCFMAVHLAASAQTHVQLNLNVKHKLGDVTEFNRPKFINFHATINENYWDSANKIADLRDDLIRKYDVYVGRETGMIKTVLRNVKEDPERPGFADPDDLARLCSQNKKRYVQNTKVHPYEKYSNLILCNQFSPFYPDGTKTLKGWALSQKDTEDEPFGTASGEFYGRYIKEYFGEGGESGEPKPGFCEVINEPLWDIYDKPKAPKSSITKLFEFHSTIAAQVKKFNPDMKVGGYCTAFPDFELQNFGRWNARWKQFIDIAGKDMDFFTIHLYDFPCKDGKQMYRKGSNMEATMDMIEQYSMIKLGEVKPLMISEYSAQTHDYNRKPWSPYRDWLRLKSTNSMLMQFMERTDNICYAMPFAMLKSEWGYNPKTGLAHTARMLRRENEPESFT…
71	Ulvan lyase	Ulvan lyases	4.2.2.-	Marine polysaccharide ulvan	Pseudoalteromonas sp	PL24	++	pHTP1	AMA19992	59.42	MGSSHHHHHHSSGPQQGLRALSVLTACASSNTATVSSAMSKANGVFLESQTKITNGALHFDGKKLNHNTFEKPSLGPEYDYFFGKNISAHGDAVKPYKHYVFMTWYKGGKEQRNVMLSRFNTKTGVVKTIQFPHRHTGFRGNPLVGESHNTIGLAVSPKNGTIHMVYDMHAYVDDDESGRFKGRFVDDFFRYSFSVPGAADVPDDEFTLEKFVKDTSEVSQGTDDFKHLTMTGNLEDKDNFSALTYPKFYKSKEGELLHYMRWGGNNNGAYYFNKYDAEKQVWTRFTPFNHKDQETHGNAYNWGLYGQMKYINGKLRVGFQQRSANNNDRYKYQNGVYYAYSDHPDGLGDWKNVDGENMTWPLVDSDEIKIFEPGDYIDHQEPNSVHIVGGFDWTVTEN…	MKLNLKASGVARQLTTLAKTVAALSVLTACASSNTATVSSAMSKANGVFLESQTKITNGALHFDGKKLNHNTFEKPSLGPEYDYFFGKNISAHGDAVKPYKHYVFMTWYKGGKEQRNVMLSRFNTKTGVVKTIQFPHRHTGFRGNPLVGESHNTIGLAVSPKNGTIHMVYDMHAYVDDDESGRFKGRFVDDFFRYSFSVPGAADVPDDEFTLEKFVKDTSEVSQGTDDFKHLTMTGNLEDKDNFSALTYPKFYKSKEGELLHYMRWGGNNNGAYYFNKYDAEKQVWTRFTPFNHKDQETHGNAYNWGLYGQMKYINGKLRVGFQQRSANNNDRYKYQNGVYYAYSDHPDGLGDWKNVDGENMTWPLVDSDEIKIFEPGDYIDHQEPNSVHIVGGFDWTV…
72	Acetylglucosamine-6-sulfatase	Acetylglucosamine-sulfatases	3.6.1.14	Hydrolysis of the 6-sulfate groups of the N-acetyl-D-glucosamine 6-sulfate units of heparan sulfate and keratan sulfate	Aquimarina agarilytica	Sulfatase	+	pHTP1	WP_010181493	64.39	MGSSHHHHHHSSGPQQGLRKVEKNKQAQTPPNIVYIMADDHTTQGIGMYESRLAGLNPSPTIDKIGKSGIVFDRCYVTNSICTPSRAAILTGQYSQANGVIDLEGSLPPEKQYLPTEIKKLGYQTAIVGKWHLEEEPEAFDYYCVFPVQGKYFDPEFRVRGPKPWGQNVIKRKGHSSDNVADLTLDWLKNKRDPNKPFLLMPQFKAPHDDFEFAPRYKEYLEDKWIPEPASMYYNANNGSVATRGKNDSLTRVIGSSVSRRNIVRHKGMSTWKDKDWKDFGNAQALKADAYKPFNHNNLEKAHTSRTYQEFVKRYLRCVKGVDDNVKRIMDYLKAEGLLENTVVIYTGDQGFMLGEHDYVDKRWMYEESMRMPLLIQYPKMITPGQRNGALINNTDFTP…	MNHIYKLVVVGISLISVACAKVEKNKQAQTPPNIVYIMADDHTTQGIGMYESRLAGLNPSPTIDKIGKSGIVFDRCYVTNSICTPSRAAILTGQYSQANGVIDLEGSLPPEKQYLPTEIKKLGYQTAIVGKWHLEEEPEAFDYYCVFPVQGKYFDPEFRVRGPKPWGQNVIKRKGHSSDNVADLTLDWLKNKRDPNKPFLLMPQFKAPHDDFEFAPRYKEYLEDKWIPEPASMYYNANNGSVATRGKNDSLTRVIGSSVSRRNIVRHKGMSTWKDKDWKDFGNAQALKADAYKPFNHNNLEKAHTSRTYQEFVKRYLRCVKGVDDNVKRIMDYLKAEGLLENTVVIYTGDQGFMLGEHDYVDKRWMYEESMRMPLLIQYPKMITPGQRNGALINNTDFT…
73	Putative arylsulfatase 2	Arylsulfatases	3.1.6.1	Phenol sulfate	Aquimarina spongiae	Sulfatase	+Degradation	pHTP1	SHI30434	55.77	MGSSHHHHHHSSGPQQGLRINKNVMKYKFIFTSIFLVTQLIIGQQKPNIVLLFADDAGYSDFGFQGSKIMKTPNLDKLARRGVIFSQGYVTDATCGPSRAGLITGRYQQRFGYEEINVPGYMSKNSALLGDDMGLPLNQMTMADYLKKLGYTNALFGKWHLGDADRYHPLKRGFDVFYGFRGGDRSYFEYPDPSKIHHDKRMERGFGNYEEPKSYVTDLLADEAVNFIENNKNTPFFVMLSFNAVHTPMEARKEDLEKFPNLDGKRKELAAMTLAMDRACGKVLDKLKELGLDKNTIVVFSNDNGGPTDKNASDNRPLSGTKSNHLEGGLRVPFILSWPDKIDKGIVYNYPVSTLDLLPTFYSAGGGNLGDLTKIDGVDLLPFLIHKNTTGRPHQELFW…	MINKNVMKYKFIFTSIFLVTQLIIGQQKPNIVLLFADDAGYSDFGFQGSKIMKTPNLDKLARRGVIFSQGYVTDATCGPSRAGLITGRYQQRFGYEEINVPGYMSKNSALLGDDMGLPLNQMTMADYLKKLGYTNALFGKWHLGDADRYHPLKRGFDVFYGFRGGDRSYFEYPDPSKIHHDKRMERGFGNYEEPKSYVTDLLADEAVNFIENNKNTPFFVMLSFNAVHTPMEARKEDLEKFPNLDGKRKELAAMTLAMDRACGKVLDKLKELGLDKNTIVVFSNDNGGPTDKNASDNRPLSGTKSNHLEGGLRVPFILSWPDKIDKGIVYNYPVSTLDLLPTFYSAGGGNLGDLTKIDGVDLLPFLIHKNTTGRPHQELFWKKDVRAVLREGDMKLIRF…
74	Arylsulfatase	Arylsulfatases	3.1.6.1	Phenol sulfate	Bacteroides plebeius, strain DSM 17135	Sulfatase	+	pHTP1	BACPLE_01701	61.87	MGSSHHHHHHSSGPQQGLRAQQKQMNVIYIMSDDHTSQAIGAYGSRLAVLNPTPTIDELARDGMLFENCFCTNSISTPSRACIMTGQYSHRNKVLTLDEVLQPDQEYLVDEFHNMGYQTAMIGKWHLGCEPSHFDYYSVFNGHGGQGEYFDPTFLTSDVTDKKWPNNQIKKMGYSSDIVTNLAIDWLKNRRDKSKPFFMMHHYKAPHDMFEYAPRYEYYLDDVEVPVPLSLFDTDKWGSEGTRGKNDSLRHFIGTSVSSRHEIRNYVMEYKCNTGDEMENTYLAYQHYLKSYLRCVKGVDDNLKRLFDYLKKEGLWENTIIVYTGDQGMMLGEHDLQDKRWMYEESQRMPFIVRDPRCPYKGAKSDLMINNIDFAPTLIEMVGGKEPSYMDGKSFASVF…	MKTNLKNNIMKGMAVMPFLSVCVGVAAQQKQMNVIYIMSDDHTSQAIGAYGSRLAVLNPTPTIDELARDGMLFENCFCTNSISTPSRACIMTGQYSHRNKVLTLDEVLQPDQEYLVDEFHNMGYQTAMIGKWHLGCEPSHFDYYSVFNGHGGQGEYFDPTFLTSDVTDKKWPNNQIKKMGYSSDIVTNLAIDWLKNRRDKSKPFFMMHHYKAPHDMFEYAPRYEYYLDDVEVPVPLSLFDTDKWGSEGTRGKNDSLRHFIGTSVSSRHEIRNYVMEYKCNTGDEMENTYLAYQHYLKSYLRCVKGVDDNLKRLFDYLKKEGLWENTIIVYTGDQGMMLGEHDLQDKRWMYEESQRMPFIVRDPRCPYKGAKSDLMINNIDFAPTLIEMVGGKEPSYMDG…
75	Sulfatase	Sulfatases	3.1.6.-	It can remove sulfate from the C-6 position of glucosamine	Bacteroides uniformis NP1	Sulfatase	+	pHTP1	WP_141982268.1	56.22	MGSSHHHHHHSSGPQQGLRAEVNKKPNVLFIYADDIGYGDLSCYGGKSIITPNVEKLASEGIMFTNAHCGASTSTPSRYGMLTGEYPWRKKGTGIAAGDAAMIIKPNIYTMADMFVDAGYSTGVIGKWHLGLGDKAGQQDWNGLVSPNPSDIGFEFSHIMAATADRVPCIWIENGRALGLSPDDPVEVSYTKNFPGEPTGKDNPELLRLHPSHGHDMSIVNGISRIGYMRGGKSALWRDQDIQDSIIANAVRFIEEKSASDKPWFLYLATNDIHVPRDPHERFVGKSGHGLRGDALLSFDWGVGEVMKTLERLGIDENTIVVLSSDNGPVIDDGYKDQAVELLGDHKPAGDLRGGKYSNYEAGTRVPCILRWKNHVKPGVNDLLMSQLDWFASFAAMTG…	MRTDLFFYPAIAAAVLSSCGGKKDAAEVNKKPNVLFIYADDIGYGDLSCYGGKSIITPNVEKLASEGIMFTNAHCGASTSTPSRYGMLTGEYPWRKKGTGIAAGDAAMIIKPNIYTMADMFVDAGYSTGVIGKWHLGLGDKAGQQDWNGLVSPNPSDIGFEFSHIMAATADRVPCIWIENGRALGLSPDDPVEVSYTKNFPGEPTGKDNPELLRLHPSHGHDMSIVNGISRIGYMRGGKSALWRDQDIQDSIIANAVRFIEEKSASDKPWFLYLATNDIHVPRDPHERFVGKSGHGLRGDALLSFDWGVGEVMKTLERLGIDENTIVVLSSDNGPVIDDGYKDQAVELLGDHKPAGDLRGGKYSNYEAGTRVPCILRWKNHVKPGVNDLLMSQLDWFAS…
76	Sulfatase	Sulfatases	3.1.6.-	It can remove sulfate from the C-6 position of glucosamine	Bacteroides uniformis NP1	Sulfatase	+	pHTP1	BBK89482.1	49.25	MGSSHHHHHHSSGPQQGLRILHQMYTTDAVSGPSRAGLMTGRYQQRFGIEENNVVGYMSKHGKYGLDMGVPTSEKFISNYLSEAGYVCGAFGKWHLGATDEYHPYRRGFDQFVGFRSGGRNYYPYQNEEESFADEGVENRLEYGFAHFKEPDKYMTYLLADEACKFIEENAKKPFFVYLAFNAVHAPLQAEKEDLAKFAHLKGKRKSLAAMAWAMDKACGQVFDKLKELGLDKNTIIVFTNDNGGPNGTETSNYPLSGMKATFLEGGVRVPAIISYPGVIKKGSHYNKPTSFLDFLPAFINLAGYDKEIANPLDGVDIIPYLTGKNNGRPHQTLYWKIENRGVVRDGDWKFMRFPDRPAELYDISKDEGEQNNLADKHPDLIRKYYKMLSDWEMTLDRP…	MILHQMYTTDAVSGPSRAGLMTGRYQQRFGIEENNVVGYMSKHGKYGLDMGVPTSEKFISNYLSEAGYVCGAFGKWHLGATDEYHPYRRGFDQFVGFRSGGRNYYPYQNEEESFADEGVENRLEYGFAHFKEPDKYMTYLLADEACKFIEENAKKPFFVYLAFNAVHAPLQAEKEDLAKFAHLKGKRKSLAAMAWAMDKACGQVFDKLKELGLDKNTIIVFTNDNGGPNGTETSNYPLSGMKATFLEGGVRVPAIISYPGVIKKGSHYNKPTSFLDFLPAFINLAGYDKEIANPLDGVDIIPYLTGKNNGRPHQTLYWKIENRGVVRDGDWKFMRFPDRPAELYDISKDEGEQNNLADKHPDLIRKYYKMLSDWEMTLDRPMWMLERKYEKRVLEQFYE…
77	Sulfatase	Sulfatases	3.1.6.-	It can remove sulfate from the C-6 position of glucosamine	Bacteroides uniformis NP1	Sulfatase	+	pHTP1	WP_141982244.1	62	MGSSHHHHHHSSGPQQGLRQEKPMNVIFIMSDDHTSQAIGAYGSHLAKLNPTPNIDELASDGVVFDNCFCTNSISTPSRACIMTGQYSHHNEVLTLDEKLDVDRQYLVKEFSKMGYQTAMVGKWHLKNEPANFDYYKVLNGHGGQGEYFNPTFLTNEISNKEWPKNQVKTNGYSSDVITNITIDWLKNRRDKNKPFFLMHHYKAPHDMFEYAPRYKYYLEDTEVPVPESLYNQDGWGSEATRGKNDSLRHFIGTSISRRHENRSYAEDYKINTGDPKKDTYEAYQRYLKDYLRCVKGVDDNLKRLFDYLKKEGLWENTIIVYTGDQGMMLGEHDLQDKRWMYDESMRMPFIVRDPKSKQRGVHNDLMINNIDFAPTLIELAGGKAPKYMDGKSFADVFE…	MVKFNFNSSLATVIAVVPTVCSMAQEKPMNVIFIMSDDHTSQAIGAYGSHLAKLNPTPNIDELASDGVVFDNCFCTNSISTPSRACIMTGQYSHHNEVLTLDEKLDVDRQYLVKEFSKMGYQTAMVGKWHLKNEPANFDYYKVLNGHGGQGEYFNPTFLTNEISNKEWPKNQVKTNGYSSDVITNITIDWLKNRRDKNKPFFLMHHYKAPHDMFEYAPRYKYYLEDTEVPVPESLYNQDGWGSEATRGKNDSLRHFIGTSISRRHENRSYAEDYKINTGDPKKDTYEAYQRYLKDYLRCVKGVDDNLKRLFDYLKKEGLWENTIIVYTGDQGMMLGEHDLQDKRWMYDESMRMPFIVRDPKSKQRGVHNDLMINNIDFAPTLIELAGGKAPKYMDGKSF…
78	Putative arylsulfatase 2	Arylsulfatases	3.1.6.1	Phenol sulfate	Cellulophaga baltica	Sulfatase	+	pHTP1	WP_034659489	41.95	MGSSHHHHHHSSGPQQGLRYKTAMYGKWHLGDADRFHPTKRGFDEFYGFRGGARSYFGYEEASSAHHDTKMERGFGNFEEPQRYVTDALADEAIAFIRKNKKNPFFIYLAFNAVHTPMEATEEDMNAFPDLTGKRKELAAMTLALDRACGKVLNKLKELGLDKNTIVVFSNDNGGPTDKNASLNLPLSGTKSNHLEGGIRVPFVMRWPKTIKKGSQYNYPISTLDLLPTFYVAAGGNSHDLTDVDGVDLIPYLQGTNKSRPHQTLFWKKEVRLAYREGDWKLIRFADRPAELYDLSTDIGEQNDLATTHPERVKTMFKKMFEWESTLERPLWMLKRSFENYDIERMDRYRTPELIKNEIPSLLKD	MRILFILLSIGLHHISAAQEQPNIIFLFADDAGYADFGFQGSTEMKTPNLDKLAQQGVTFTQGYVTDATCGPSRAGLITGKYQQRFGYEEINVPGYMSENSKFLADDMGLPLDQVTIADYLKTLGYKTAMYGKWHLGDADRFHPTKRGFDEFYGFRGGARSYFGYEEASSAHHDTKMERGFGNFEEPQRYVTDALADEAIAFIRKNKKNPFFIYLAFNAVHTPMEATEEDMNAFPDLTGKRKELAAMTLALDRACGKVLNKLKELGLDKNTIVVFSNDNGGPTDKNASLNLPLSGTKSNHLEGGIRVPFVMRWPKTIKKGSQYNYPISTLDLLPTFYVAAGGNSHDLTDVDGVDLIPYLQGTNKSRPHQTLFWKKEVRLAYREGDWKLIRFADRPAELY…
79	Putative arylsulfatase 2	Arylsulfatases	3.1.6.1	Phenol sulfate	Echinicola pacifica	Sulfatase	++	pHTP1	WP_018475189	52.54	MGSSHHHHHHSSGPQQGLRQTKKPNIVLLFSDDAGYYDFGFQGNPHFPTPHLDQLAREGVELEQFYVTAAVCGPSRAGMLTGMYQQRFGFEENNVPGYMSSAGLQGDQMGLPLGLQTMGDYLKPLGYKSMVIGKWHMGSADEYHPLNRGFDEFFGFRGGARSYFELSESQQEARPEDRLERGFGHYEESKGYLTDVFADEACRFIEENSDQPFFLYLSFNAVHTPLEATAEDMAKITGLTGKRKQMAAMTLAMDRACGQVLDRLKQLGLEENTLVIFTNDNGGPTDASAANNYPLSGTKANHLEGGIRVPFIIKYPRELGAGGQYPYPVSTLDLLPTFYAAAGGEVEDLEGLDGLDILHYLKGEQSARPHEKLYWKKENRGAIRKGDWKLLRFPDRPAE…	MLCGSLLLFILLHSNPLAAQTKKPNIVLLFSDDAGYYDFGFQGNPHFPTPHLDQLAREGVELEQFYVTAAVCGPSRAGMLTGMYQQRFGFEENNVPGYMSSAGLQGDQMGLPLGLQTMGDYLKPLGYKSMVIGKWHMGSADEYHPLNRGFDEFFGFRGGARSYFELSESQQEARPEDRLERGFGHYEESKGYLTDVFADEACRFIEENSDQPFFLYLSFNAVHTPLEATAEDMAKITGLTGKRKQMAAMTLAMDRACGQVLDRLKQLGLEENTLVIFTNDNGGPTDASAANNYPLSGTKANHLEGGIRVPFIIKYPRELGAGGQYPYPVSTLDLLPTFYAAAGGEVEDLEGLDGLDILHYLKGEQSARPHEKLYWKKENRGAIRKGDWKLLRFPDRPAE…
80	Putative arylsulfatase 2	Arylsulfatases	3.1.6.1	Phenol sulfate	Formosa agariphila KMM 3901	Sulfatase	+	pHTP1	CDF79879	55.07	MGSSHHHHHHSSGPQQGLRKNIQNSKSMKSPILIAFIFGVFSYMYGQNQPNIVFILSDDAGYADFGFQGSKEFKTPHLDALAKSGVKFTQAYVSAAVCGPSRAGILTGKYQQRFGYEENNVPGYMSASGIIGDEMGLPLDQKLISEYLQEQGYKTALFGKWHMGNADRFHPTKRGFDTFYGFRGGARSYYEFDENNKSSRKEDRMERGFGNFEESELYLTDALANETIQFIEENKAQPFFVYLSFNAVHTPMEAHPDDLKKFPNLEGKRKTLAAMTLALDRACGKVIDKLDELGLRENTIIVFTNDNGGPSDTNASLNKPLGGTKANHLEGGIRVPFLMALPKNKQKNTTYQYPISTLDLFATFYNIAGGNEKQITGLDGVNLLPYVTGENKLRPHETL…	MKNIQNSKSMKSPILIAFIFGVFSYMYGQNQPNIVFILSDDAGYADFGFQGSKEFKTPHLDALAKSGVKFTQAYVSAAVCGPSRAGILTGKYQQRFGYEENNVPGYMSASGIIGDEMGLPLDQKLISEYLQEQGYKTALFGKWHMGNADRFHPTKRGFDTFYGFRGGARSYYEFDENNKSSRKEDRMERGFGNFEESELYLTDALANETIQFIEENKAQPFFVYLSFNAVHTPMEAHPDDLKKFPNLEGKRKTLAAMTLALDRACGKVIDKLDELGLRENTIIVFTNDNGGPSDTNASLNKPLGGTKANHLEGGIRVPFLMALPKNKQKNTTYQYPISTLDLFATFYNIAGGNEKQITGLDGVNLLPYVTGENKLRPHETLYWKKEVRGAIRHLDWKLI…
81	Putative arylsulfatase 2	Arylsulfatases	3.1.6.1	Phenol sulfate	Labilibacter marinus	Sulfatase	++	pHTP1	WP_075590523	52.35	MGSSHHHHHHSSGPQQGLRQDKPNIVLLFSDDAGYADFGFQGSKDMITPNLDKLAKSGIRFTEGYVSESTCGPSRAGMLTGKYQHRFGFEENNVPGYMSPNSALDKDDMGIPLDEKTIADYLKPLGYTSAIFGKWHMGGADRFHPMKRGFDEFYGFRGGARSYYAYLKEPAEHLNKLEKNFGNFQEHEGYLTDKLAEEAVDFIERNQDKPFFAFVSFNAVHTPMDAEEEDMKKFPQFEGKRKEVAAMTLAMDRACGKIMDKLKELGLDKNTIVVFANDNGGPTDKNASVNYPLAGTKSNHLEGGIRVPYLMSWPGQLKKNTTYNYPVSTLDFLPTFVSLAGGDVNDIEETDGVDLMPYIQGKNSERPHQTLYWKKDCRAAVRDGDWKLLRFPDRPAELY…	MKYSTLILALTLILNVACAQDKPNIVLLFSDDAGYADFGFQGSKDMITPNLDKLAKSGIRFTEGYVSESTCGPSRAGMLTGKYQHRFGFEENNVPGYMSPNSALDKDDMGIPLDEKTIADYLKPLGYTSAIFGKWHMGGADRFHPMKRGFDEFYGFRGGARSYYAYLKEPAEHLNKLEKNFGNFQEHEGYLTDKLAEEAVDFIERNQDKPFFAFVSFNAVHTPMDAEEEDMKKFPQFEGKRKEVAAMTLAMDRACGKIMDKLKELGLDKNTIVVFANDNGGPTDKNASVNYPLAGTKSNHLEGGIRVPYLMSWPGQLKKNTTYNYPVSTLDFLPTFVSLAGGDVNDIEETDGVDLMPYIQGKNSERPHQTLYWKKDCRAAVRDGDWKLLRFPDRPAELY…
82	Acetylglucosamine-6-sulfatase 3	Acetylglucosamine-sulfatases	3.6.1.14	Hydrolysis of the 6-sulfate groups of the N-acetyl-D-glucosamine 6-sulfate units of heparan sulfate and keratan sulfate	Labilibacter marinus	Sulfatase	+	pHTP1	WP_066631021	61.3	MGSSHHHHHHSSGPQQGLRKKKQPNIIFIMSDDHTSQAIGSYGGRLSGLNPTPNLDKLAADGIRFENAFCNNSICTPSRASIITGQYPQTNGVLDLDIHLDTAKQYLPVELKKLGYSTAIVGKWHLHEEPVSFDYYKVLPGQGKYFNPSFLEKGKGQWPKNKVKSEGHSTDVITDISIDYIKNVDKKKPFFLMHHYKAPHDFFEYAPRYEDYLAKTEIPEPSSLYYQPNWGSEGTRGKNDSLINYIGTSISDRHMYRNYNTFFFEDTLSPGPISAHIAYQEYLKRYLRCVKGIDDNLGRLFAFLKEEGLWENTVIIYTGDQGMMLGEHDLQDKRWMYDESMRMPFIMHYPKGIDPGMVSDLLINNTDYAPTMIELAGGKKPEYMQGESFINTLQGKEEV…	MKSVLIILALLSCHHLMAKKKQPNIIFIMSDDHTSQAIGSYGGRLSGLNPTPNLDKLAADGIRFENAFCNNSICTPSRASIITGQYPQTNGVLDLDIHLDTAKQYLPVELKKLGYSTAIVGKWHLHEEPVSFDYYKVLPGQGKYFNPSFLEKGKGQWPKNKVKSEGHSTDVITDISIDYIKNVDKKKPFFLMHHYKAPHDFFEYAPRYEDYLAKTEIPEPSSLYYQPNWGSEGTRGKNDSLINYIGTSISDRHMYRNYNTFFFEDTLSPGPISAHIAYQEYLKRYLRCVKGIDDNLGRLFAFLKEEGLWENTVIIYTGDQGMMLGEHDLQDKRWMYDESMRMPFIMHYPKGIDPGMVSDLLINNTDYAPTMIELAGGKKPEYMQGESFINTLQGKEEVD…
83	Arylsulfatase A	Arylsulfatases	3.1.6.8	Hydrolyzes galactose-3-sulfate residues in a number of lipids and hydrolyzes ascorbate 2-sulfate and many phenol sulfates.	Lewinella agarilytica	Sulfatase	+	pHTP1	SER00127	52.69	MGSSHHHHHHSSGPQQGLRQEKPNIVFLFADDAGYADFGFQGSKTMITPNLDRMAKQGVRFQQAYVSHPTCGPSRAGILTGRHQNRFGFEENNVPGFMSAVSAADNEEMGLPLEEKTMGEYMKSIGYRTGYFGKWHQGGADRFHPLQRGFDEFFGFRGGARSYFPYEKTPAEVQNKLERNFGNFAEHEGYLTDVLGAEAADFIDRHQKEPFLVFLAFNAVHTPMDATPEDLAKFPQLKGARQQVAAMTLALDRACGVVLDKLEELGLAENTIVVFSNDNGGPTDRNASSNYPLSGTKSTYLEGGIRVPFVMRWPARLPAGTTYPQPVSTLDLLPTFYAAGGGSVEDIKDADGVDLTPFLTGEQFGRPHKTLYWKRESRAVVRDGDWKLIRYGDRPAELY…	MKFILKAAALWPLAILLSLSLSAQEKPNIVFLFADDAGYADFGFQGSKTMITPNLDRMAKQGVRFQQAYVSHPTCGPSRAGILTGRHQNRFGFEENNVPGFMSAVSAADNEEMGLPLEEKTMGEYMKSIGYRTGYFGKWHQGGADRFHPLQRGFDEFFGFRGGARSYFPYEKTPAEVQNKLERNFGNFAEHEGYLTDVLGAEAADFIDRHQKEPFLVFLAFNAVHTPMDATPEDLAKFPQLKGARQQVAAMTLALDRACGVVLDKLEELGLAENTIVVFSNDNGGPTDRNASSNYPLSGTKSTYLEGGIRVPFVMRWPARLPAGTTYPQPVSTLDLLPTFYAAGGGSVEDIKDADGVDLTPFLTGEQFGRPHKTLYWKRESRAVVRDGDWKLIRYGDRP…
84	Sulfatase	Sulfatases	3.1.6.-	It can remove sulfate from the C-6 position of glucosamine	Pseudoalteromonas atlantica T6c	Sulfatase	++	pHTP1	Q15XH4	58.85	MGSSHHHHHHSSGPQQGLRANEPEQETVQTKQPNVLVLMFDDMRFDTFSYRGGPVPTPNIDALANDGTRFDNAMTTTGLCSPSRAALFTGRWGHKTGLDDNVGLYHSHVDELSEEEGGVIRRAADTGYHVGYVGKWHLGPQGPALRGADFMWGKEHSQARHSRPYVPYEKQAKMAQYNRGERDENGEKHEYYQTLPGTYETSHTAENVDMGQKMLREAAKMDEPFFGVISFEQPHPPYRVPEPYASMFDPKTVKLPANHAVKRQFKPMAQDEDWWPWHDVGHMTDMDWRKSRTFYYGAIAMIDHAVGDIIKTAKDVGMYDDLTIIVLGDQGSMLGEHNLYDKGPYAYDELMRMPLIIRAPNVEPRIVNKQVSMLDIAPTISEMMSLEPDGDVDGRSLVN…	MKLTFFIAGMATALLCHSSLAANEPEQETVQTKQPNVLVLMFDDMRFDTFSYRGGPVPTPNIDALANDGTRFDNAMTTTGLCSPSRAALFTGRWGHKTGLDDNVGLYHSHVDELSEEEGGVIRRAADTGYHVGYVGKWHLGPQGPALRGADFMWGKEHSQARHSRPYVPYEKQAKMAQYNRGERDENGEKHEYYQTLPGTYETSHTAENVDMGQKMLREAAKMDEPFFGVISFEQPHPPYRVPEPYASMFDPKTVKLPANHAVKRQFKPMAQDEDWWPWHDVGHMTDMDWRKSRTFYYGAIAMIDHAVGDIIKTAKDVGMYDDLTIIVLGDQGSMLGEHNLYDKGPYAYDELMRMPLIIRAPNVEPRIVNKQVSMLDIAPTISEMMSLEPDGDVDGRSL…
85	Sulfatase	Sulfatases	3.1.6.-	It can remove sulfate from the C-6 position of glucosamine	Pseudoalteromonas atlantica T6c	Sulfatase	+	pHTP1	Q15XH3	55.21	MGSSHHHHHHSSGPQQGLRADAGQSKADESNEKPNILFVLADDLGYNDVGFNGSTDIKTPNLDGLAKNGMTFDAAYVAHPFCGPSRAAIMTGRYPHKIGAQFNLPEDNSNVGVSADELFIAQTMKSAGYFTGAMGKWHLGEASEYHPNKHGFDEFYGFLGGGHNYFPEQFEAAYNKRVAQGMTNINMYLTPLEHNGKEVRETEYITDGLSREAVNFVDKAAAKKKPFFLYLAYNAPHVPLQAKEEDMAMFSQIKDKKRRTYAGMVYAVDRGVGRIVEQLKKNGQFDNTVIVFTSDNGGKLGQGANNYPLKEGKGSVQEGGFRTPMLVHWPKHMKAGSRFSHPVLALDLYPTFAGLGGAVLPEDKKLDGKDIWADIQANTAPHKDEFIYVLRHRNGYSDA…	MTFNKKVSTLLWGTLIAISVGNASAADAGQSKADESNEKPNILFVLADDLGYNDVGFNGSTDIKTPNLDGLAKNGMTFDAAYVAHPFCGPSRAAIMTGRYPHKIGAQFNLPEDNSNVGVSADELFIAQTMKSAGYFTGAMGKWHLGEASEYHPNKHGFDEFYGFLGGGHNYFPEQFEAAYNKRVAQGMTNINMYLTPLEHNGKEVRETEYITDGLSREAVNFVDKAAAKKKPFFLYLAYNAPHVPLQAKEEDMAMFSQIKDKKRRTYAGMVYAVDRGVGRIVEQLKKNGQFDNTVIVFTSDNGGKLGQGANNYPLKEGKGSVQEGGFRTPMLVHWPKHMKAGSRFSHPVLALDLYPTFAGLGGAVLPEDKKLDGKDIWADIQANTAPHKDEFIYVLRHR…
86	Sulfatase	Sulfatases	3.1.6.-	It can remove sulfate from the C-6 position of glucosamine	Pseudoalteromonas atlantica T6c	Sulfatase	++	pHTP1	Q15XH1	63.47	MGSSHHHHHHSSGPQQGLRDVPKNTAVAASKAAPTKKPNVLFISIDDLRPELGSYGSDIAITPNLDALAKRGVQFNQAHAQQAICGPSRASILTGIRPDSLDVHHNYQLFRHKLEDVVTLPQHFANNGYEAFYVGKIFHHTDKDEALSWNVEPAYHKLPPGLAKPKRYALKANQKIQQDNRKAMFAKYGEQAKFGLGSGPAYESADVPDTAYHDGYNTELAIATMKEQLNNRDKPLFIGFGMMKPHLPWIAPQKYWDLYNPDDITLAENDTAPIDGAAMGLHASFELRTFSNIPKKGPIAPTLARTLKHAYLANISYVDAQIGKMLAALEEQGILDNTIVIVWSDHGWHLGEMGIWGKATNYDIATRVPLIIATPDMKKDIQGQKTDALVELVDIYPTL…	MRKYLIMLLILAGCSPVLADVPKNTAVAASKAAPTKKPNVLFISIDDLRPELGSYGSDIAITPNLDALAKRGVQFNQAHAQQAICGPSRASILTGIRPDSLDVHHNYQLFRHKLEDVVTLPQHFANNGYEAFYVGKIFHHTDKDEALSWNVEPAYHKLPPGLAKPKRYALKANQKIQQDNRKAMFAKYGEQAKFGLGSGPAYESADVPDTAYHDGYNTELAIATMKEQLNNRDKPLFIGFGMMKPHLPWIAPQKYWDLYNPDDITLAENDTAPIDGAAMGLHASFELRTFSNIPKKGPIAPTLARTLKHAYLANISYVDAQIGKMLAALEEQGILDNTIVIVWSDHGWHLGEMGIWGKATNYDIATRVPLIIATPDMKKDIQGQKTDALVELVDIYPTL…
87	Sulfatase	Sulfatases	3.1.6.-	It can remove sulfate from the C-6 position of glucosamine	Pseudoalteromonas atlantica T6c	Sulfatase	+++	pHTP1	Q15XG7	52.79	MGSSHHHHHHSSGPQQGLRKQPNIVFLFSDDAGYADFGFQGSETMKTPNLDQLASEGVRFTQGYVSDSTCGPSRAGIMTGRYQQKFGYEEINVPGYMSEHSAIKGAEMGIPLDEVTMGDYMKSLGYRTAFYGKWHLGGTDELHPMHRGFDEFYGFRGGDRSYWAYEVNAPERKSAVFTDKKLEHGIDQFQEHEGYLTDVLAEKANQFIEKAPDKPFFIFLSFNAVHTPMEATPEDLAKFPQLKGKRKEVAAMTLALDRASGAVLNKLKELGLEDDTLVVFSNDNGGPTDKNASSNYPLAGTKSNFLEGGIRVPFLVKWPAKLAAGKVYDKPVSTLDLLPTFFKAGGGEEVMSELDGVDLMPYITGQNNKAPHESMYWKKETRAAIRQGDWKLLRFPDRP…	MKSVFHRVVAALSISVACTSLSYAKQPNIVFLFSDDAGYADFGFQGSETMKTPNLDQLASEGVRFTQGYVSDSTCGPSRAGIMTGRYQQKFGYEEINVPGYMSEHSAIKGAEMGIPLDEVTMGDYMKSLGYRTAFYGKWHLGGTDELHPMHRGFDEFYGFRGGDRSYWAYEVNAPERKSAVFTDKKLEHGIDQFQEHEGYLTDVLAEKANQFIEKAPDKPFFIFLSFNAVHTPMEATPEDLAKFPQLKGKRKEVAAMTLALDRASGAVLNKLKELGLEDDTLVVFSNDNGGPTDKNASSNYPLAGTKSNFLEGGIRVPFLVKWPAKLAAGKVYDKPVSTLDLLPTFFKAGGGEEVMSELDGVDLMPYITGQNNKAPHESMYWKKETRAAIRQGDWKLLR…
88	Putative arylsulfatase	Arylsulfatases	3.1.6.1	Phenol sulfate	Bacteroides ovatus ATCC 8483	Sulfatase	++	pHTP1	SCV11044	57.03	MGSSHHHHHHSSGPQQGLRANKAPENTTPTKSKTPNVVFIYADDLGYGDLECYGAKNVQTPNVNRLAKSGILFTNAHATAATSTPSRYSMLTGEYAWRKEGTDVAAGNAGMIIRPEQYTMADMFKSVGYTTAAVGKWHLGLGDQTATQDWNAPLPCALGDLGFDYHYIMAATADRVPCVYIENGKVANYDPSAPIEVSYQKNFEGEPTGKSNPELLYNLKPSHGHDMSIVNGISRIGFMKGGGKALWKDENIADSLTTHAIQFIEENQNKPFFLYFATNDVHVPRFPHDRFRGKNPMGLRGDAIVQFDYCVGEILNTLEKLGLRENTLIILSSDNGPVVDDGYDDKAEELLNGHSPAGPLRGNKYSAFEGGTRIPAIVSWPAGVKKGMTSDLLVSQVDW…	MKQPFILTLVSSVACAATAANKAPENTTPTKSKTPNVVFIYADDLGYGDLECYGAKNVQTPNVNRLAKSGILFTNAHATAATSTPSRYSMLTGEYAWRKEGTDVAAGNAGMIIRPEQYTMADMFKSVGYTTAAVGKWHLGLGDQTATQDWNAPLPCALGDLGFDYHYIMAATADRVPCVYIENGKVANYDPSAPIEVSYQKNFEGEPTGKSNPELLYNLKPSHGHDMSIVNGISRIGFMKGGGKALWKDENIADSLTTHAIQFIEENQNKPFFLYFATNDVHVPRFPHDRFRGKNPMGLRGDAIVQFDYCVGEILNTLEKLGLRENTLIILSSDNGPVVDDGYDDKAEELLNGHSPAGPLRGNKYSAFEGGTRIPAIVSWPAGVKKGMTSDLLVSQVDW…
89	Putative secreted sulfatase	Sulfatases	3.1.6.-	It can remove sulfate from the C-6 position of glucosamine	Bacteroides thetaiotaomicron VPI-5482	Sulfatase	+++	pHTP1	AAO76731	58.45	MGSSHHHHHHSSGPQQGLRQEKQTQRPNVVFIYADDIGYGDLSCNGAKTIHTPNVERLAKMGVRFTNAHSAAATSTPSRYAMLTGEYAWRKAGTGIAAGDAAAIIRPERYTMANLFKDAGYNTGVVGKWHLGLGDKGGEQDWNKPLQPGTNDIGFEYSFIMAATGDRVPCVFVENDQVINLDPNDPIQVSYKANFPGEPTGKDNPELLKMHPSHGHDQSIVNGISRIGYMKGGKSALWQDEKIAETLTGKAVSFIEGHKSAPFFLYFATQDAHVPRVPSPQFAGKSGMGPRGDCLLEFDWSVGEILNALERLGLDKNTLVILSSDNGPVVDDGYKDQAVELLGDHTPGGIYRGGKYSSFEAGTRIPCIWSWQGVIRPGTVSDALLCQIDWFATFAEMLN…	MRKEFYGILPLALTSCLASQTTAQEKQTQRPNVVFIYADDIGYGDLSCNGAKTIHTPNVERLAKMGVRFTNAHSAAATSTPSRYAMLTGEYAWRKAGTGIAAGDAAAIIRPERYTMANLFKDAGYNTGVVGKWHLGLGDKGGEQDWNKPLQPGTNDIGFEYSFIMAATGDRVPCVFVENDQVINLDPNDPIQVSYKANFPGEPTGKDNPELLKMHPSHGHDQSIVNGISRIGYMKGGKSALWQDEKIAETLTGKAVSFIEGHKSAPFFLYFATQDAHVPRVPSPQFAGKSGMGPRGDCLLEFDWSVGEILNALERLGLDKNTLVILSSDNGPVVDDGYKDQAVELLGDHTPGGIYRGGKYSSFEAGTRIPCIWSWQGVIRPGTVSDALLCQIDWFATFA…
90	Sulfatase	Sulfatases	3.1.6.-	It can remove sulfate from the C-6 position of glucosamine	Thermotoga maritima MSB8	Sulfatase	-	pHTP1	AGL50635	69.75	MGSSHHHHHHSSGPQQGLRMSDYLLVVFLAAKIVLFYVPTLSSFSVSVVFSTAGWLMLLILVFKGGHKLLYTVLSLLLFVDFLYFQNFGNLPSIKEVVLLPQVGDLGGEIKYFIDLYSLLFVADLPFVWFFFKENTKRAYSLSSLFVLVLSFTFLGAIHTSQNLQSKFVFNRYGVFDYHVQDIINLFVNKKEENNDLTVSSVRNETTKPSQKSFFGIGKGKNVIVVQMESLQNFVIGLEVNGQEVTPNINSFLRDSGTVYFSSCYQQVGSGNTADAEFIVNTSLHTLGDSVVYEEYPVINLPALPRIMKQNGYHTIAFHGNVGWFWNREEVYKHIGFDEFVSLEDFQQDEVFGMGLADVSFFKQAVQKLRNYPQPFYAFLITISSHTPFVIPEEHRKLE…	MSDYLLVVFLAAKIVLFYVPTLSSFSVSVVFSTAGWLMLLILVFKGGHKLLYTVLSLLLFVDFLYFQNFGNLPSIKEVVLLPQVGDLGGEIKYFIDLYSLLFVADLPFVWFFFKENTKRAYSLSSLFVLVLSFTFLGAIHTSQNLQSKFVFNRYGVFDYHVQDIINLFVNKKEENNDLTVSSVRNETTKPSQKSFFGIGKGKNVIVVQMESLQNFVIGLEVNGQEVTPNINSFLRDSGTVYFSSCYQQVGSGNTADAEFIVNTSLHTLGDSVVYEEYPVINLPALPRIMKQNGYHTIAFHGNVGWFWNREEVYKHIGFDEFVSLEDFQQDEVFGMGLADVSFFKQAVQKLRNYPQPFYAFLITISSHTPFVIPEEHRKLELPEDIADTIVGHYLQAIHY…
91	Sulfatase	Sulfatases	3.1.6.-	It can remove sulfate from the C-6 position of glucosamine	Zobellia galactanivorans DsiJT	Sulfatase	+	pHTP1	CAZ98795	54.45	MGSSHHHHHHSSGPQQGLRKPNIVFILSDDAGYADFGFHGSKEFKTPELDKFAKNAVRFSQAYVSAAVCGPSRAGLLTGKYQQKFGFEENNVPGLMSKNGLTGDDMGLPLDQKTIADYLKEQGYRTALFGKWHQGNADRFHPTKRGFDEFYGFRGGARSYMPFGADNELTRNEDRLERGFGGFQEHEGYLTEELADEAIAFIERNQKNPFFVYLAFNAVHTPMEAKEEDLKKVKGLSGKRKTLAAMTIAMDRACGKVLDRIKALGLDKNTLIVFTNDNGGPSDANESSNLPLSGTKANHLEGGIRVPFLMSWPGKLKPNTVYENPISTLDLLPTFVTAAGGDVNAIDGLDGVDLLPYLQGKKQGRPHETLYWKKEARGAIRHNDWKLVRFPDRPAELYN…	MKWSRRVFLFFASFTMLFSGWAQDKPNIVFILSDDAGYADFGFHGSKEFKTPELDKFAKNAVRFSQAYVSAAVCGPSRAGLLTGKYQQKFGFEENNVPGLMSKNGLTGDDMGLPLDQKTIADYLKEQGYRTALFGKWHQGNADRFHPTKRGFDEFYGFRGGARSYMPFGADNELTRNEDRLERGFGGFQEHEGYLTEELADEAIAFIERNQKNPFFVYLAFNAVHTPMEAKEEDLKKVKGLSGKRKTLAAMTIAMDRACGKVLDRIKALGLDKNTLIVFTNDNGGPSDANESSNLPLSGTKANHLEGGIRVPFLMSWPGKLKPNTVYENPISTLDLLPTFVTAAGGDVNAIDGLDGVDLLPYLQGKKQGRPHETLYWKKEARGAIRHNDWKLVRFPDRP…
92	Endoxylanase	1,3-1,4-β-Glucanases	3.2.1.8	Xylans	Bacteroides eggerthii DSM 20697	GH5	+++	pHTP1	EEC54456.1 B7AFX5	47.97	MGSSHHHHHHSSGPQQGLRDDDSENCGNNQNSVLPALSVVGRYLKNEKGEIINLHGFTQTYSPFFNNNAWNNYDVQGCLNYNKSMVDGILAAGWKFNFVRMHLDPYWSDDPAMQSVRYEGHERFSEFRFRKYLDELFVPMAEYFMSKGMYVVMRPPGVCPNEAPYQGIELGDSYQQFLLKVWNIVSQHPKLKNNTGVMFELANEPVKIKGTDGTYGSTGDGHFQNLQLYFQAIVDKIRANSRNIIWVPGLSYQSSYAGYAKYRIQGENIGFAVHCYPGWYGSDAEEDSSEGIGSSTGGGYESFQRGWDAQVGPVAAFAPIMVTEIDWAPKKYNATWGKSITGVAGEKGFGANFKYIADNSGNVSWLFFTTRSHELAAFKDIPGTSGNYTFLNDPEACPW…	MKNMKNTVSILLFLFVFLSACSDDSIPEKLKPEPPQPDVEEPNPDDDSENCGNNQNSVLPALSVVGRYLKNEKGEIINLHGFTQTYSPFFNNNAWNNYDVQGCLNYNKSMVDGILAAGWKFNFVRMHLDPYWSDDPAMQSVRYEGHERFSEFRFRKYLDELFVPMAEYFMSKGMYVVMRPPGVCPNEAPYQGIELGDSYQQFLLKVWNIVSQHPKLKNNTGVMFELANEPVKIKGTDGTYGSTGDGHFQNLQLYFQAIVDKIRANSRNIIWVPGLSYQSSYAGYAKYRIQGENIGFAVHCYPGWYGSDAEEDSSEGIGSSTGGGYESFQRGWDAQVGPVAAFAPIMVTEIDWAPKKYNATWGKSITGVAGEKGFGANFKYIADNSGNVSWLFFTTRSHE…
93	Mucin-desulfating sulfatase	Sulfatases	3.1.6	Sulfuric ester hydrolase activity	Zobellia galactanivorans DsiJT	Sulfatase	-	pHTP1	CAZ94405	61.72	MGSSHHHHHHSSGPQQGLRQDKKKPNIIFIMTDDHAAGATGIYGGRLADLGATPNLDALAKEGMVFENCFVTNSICTPSRASIITGQYSQTNGVLDLWNELDANKQYLPQEIKKLGYETAMIGKWHLHQEPKAFDYYKVFPLQGTYFDPEFRAKDKGKWPDNTVQYKGHSSDVVTDQALNWVHNRKNPEKPFFLMYHFKAPHDMFEFNPKYASYLEDIKIPEPQSLYDQPHWGSEATRGKNDSLLHVIGSSISSRHPNRNYVDIYKTGNLPTEKERTSAAYQEYLKRYLRCVKGVDDNLGRFFEDLKKEGLWENTIIVYTSDQGMMLGEHDFEDKRWMYEESIHMPFIVRYPEKIKAGSRTSYLINNTDFAPTLIELAGGRAPVYMQGKSLKPIMEGER…	MVKFIRNSVLTLKGIGVICSLFMVQLSIAQDKKKPNIIFIMTDDHAAGATGIYGGRLADLGATPNLDALAKEGMVFENCFVTNSICTPSRASIITGQYSQTNGVLDLWNELDANKQYLPQEIKKLGYETAMIGKWHLHQEPKAFDYYKVFPLQGTYFDPEFRAKDKGKWPDNTVQYKGHSSDVVTDQALNWVHNRKNPEKPFFLMYHFKAPHDMFEFNPKYASYLEDIKIPEPQSLYDQPHWGSEATRGKNDSLLHVIGSSISSRHPNRNYVDIYKTGNLPTEKERTSAAYQEYLKRYLRCVKGVDDNLGRFFEDLKKEGLWENTIIVYTSDQGMMLGEHDFEDKRWMYEESIHMPFIVRYPEKIKAGSRTSYLINNTDFAPTLIELAGGRAPVYMQGK…
94	Mucin-desulfating sulfatase	Sulfatases	3.1.6	Sulfuric ester hydrolase activity	Zobellia galactanivorans DsiJT	Sulfatase	+	pHTP1	CAZ98822	64.75	MGSSHHHHHHSSGPQQGLREEKAVITEKKPNIIYIMADDHTTQGFGIYGSRLASLNPTPTLDKIAKEGMIFDNCFVSNSICTPSRAAIMTGQNSQMNGVLDLDGRLEPARQFLPIEMKKLGYQTAIVGKWHLKEEPAAFDYYQVLPGQGKYFDPEFRVRGDKPWPNNTVKTKGHSSDMVTDITLDWLKTKRDPNKPFFLVHQFKAPHDDFENAPRYESYLADTFIPEPESLYERGNNGSIATRGKNDSLTRIIGSSVSHRNLIRNQAMNIYVDSSIHRAYRDADKIRPEEYVKWEMDDEERKYTSKVYQDYVKKYLRCVKGVDDNVKRLMDYLEAEGLMDNTIIVYTGDQGFMLGEHDFIDKRWMYEESMRMPFFVRYPEKIKAGSRTDAIINNTDFAP…	MRCKKNNVLYALLLLIAFSSCKEEKAVITEKKPNIIYIMADDHTTQGFGIYGSRLASLNPTPTLDKIAKEGMIFDNCFVSNSICTPSRAAIMTGQNSQMNGVLDLDGRLEPARQFLPIEMKKLGYQTAIVGKWHLKEEPAAFDYYQVLPGQGKYFDPEFRVRGDKPWPNNTVKTKGHSSDMVTDITLDWLKTKRDPNKPFFLVHQFKAPHDDFENAPRYESYLADTFIPEPESLYERGNNGSIATRGKNDSLTRIIGSSVSHRNLIRNQAMNIYVDSSIHRAYRDADKIRPEEYVKWEMDDEERKYTSKVYQDYVKKYLRCVKGVDDNVKRLMDYLEAEGLMDNTIIVYTGDQGFMLGEHDFIDKRWMYEESMRMPFFVRYPEKIKAGSRTDAIINNTD…
95	α-1,3-L-(3,6-anhydro)-galactosidase	Oligosaccharide hydrolases	3.2.1.-	Neoagarooligosaccharides	Zobellia galactanivorans DsiJT	GH117	++	pHTP1	CAZ98798	46.21	MGSSHHHHHHSSGPQQGLRNSPKTTKEMKSTDDCPEKVTFTPEQIDHLGITDTNHLSAASKRALKWPTDLGNEWFIQFGPLQPLKGDLAYEEGVVRRDPSAIIKENGKYYVWYSKSTGPTQGFGGDIEKDKVFPWDRCDIWYATSEDGWTWKEEGPAVTRGEKGAYDDRSVFTVEIMKWEDKYYLCYQTVKSPYNVRVKNQVGLAWADSPDGPWTKSEEPILSPADNGVWKGEEQDRFAVIKKGDFDSHKVHDPCIIPYKGKFYLYYKGEQMGEAITFGGRQIRHGVAIADNPKGPYVKSPYNPISNSGHEICVWPYNGGIASLITTDGPEKNTIQWAPDGINFEIKSVIPGVNAHAIGLNRTADVEKEPTEILRWGLTHIYNNGDYQSIMRFSSERKT…	MNKYSQFLIFAAVLVSACNSPKTTKEMKSTDDCPEKVTFTPEQIDHLGITDTNHLSAASKRALKWPTDLGNEWFIQFGPLQPLKGDLAYEEGVVRRDPSAIIKENGKYYVWYSKSTGPTQGFGGDIEKDKVFPWDRCDIWYATSEDGWTWKEEGPAVTRGEKGAYDDRSVFTVEIMKWEDKYYLCYQTVKSPYNVRVKNQVGLAWADSPDGPWTKSEEPILSPADNGVWKGEEQDRFAVIKKGDFDSHKVHDPCIIPYKGKFYLYYKGEQMGEAITFGGRQIRHGVAIADNPKGPYVKSPYNPISNSGHEICVWPYNGGIASLITTDGPEKNTIQWAPDGINFEIKSVIPGVNAHAIGLNRTADVEKEPTEILRWGLTHIYNNGDYQSIMRFSSERKTR…
96	Endo-1,3-β-glucanase	1,3-β-Glucanases	3.2.1.39	Lichenan and laminarin	Zobellia galactanivorans DsiJT	GH16	++++	pHTP1	CAZ96583	41.02	MGSSHHHHHHSSGPQQGLRQDLKPTDLKVDITLVGTDDAHPNGNGSGIVEVSASASNAVRYAFRFENGDVEDSTDGSTTHTFTEEGTHPYTIVVWAYSPTGEFINETFNVEVYKSNEAFNTLVFSDEFEYEGKPDPEKWHYQVIPPNNGSWHNNELQHYTNRSENSFVSDGTLKIRAIKEKYTFEGSTKDYTSARLNSKFAFTYGKVEVRAKLPSKKGTWPAIWTLGANSNETGNYFGEQYGNAEWPACGEIDILEQNGWDKESTIAHFHWSDLNSDEYQNLGGTTPITNASGSFHVYSLEWNASAMKVFLDDTLVYELKNSQNTPYNAPHYLLLNIAMGGTLGGDIPENFTDDIFEIDYVRIYQ	MKINRKTPFYRMIMINYLNLSLSILLVALSCSSTDSGQDLKPTDLKVDITLVGTDDAHPNGNGSGIVEVSASASNAVRYAFRFENGDVEDSTDGSTTHTFTEEGTHPYTIVVWAYSPTGEFINETFNVEVYKSNEAFNTLVFSDEFEYEGKPDPEKWHYQVIPPNNGSWHNNELQHYTNRSENSFVSDGTLKIRAIKEKYTFEGSTKDYTSARLNSKFAFTYGKVEVRAKLPSKKGTWPAIWTLGANSNETGNYFGEQYGNAEWPACGEIDILEQNGWDKESTIAHFHWSDLNSDEYQNLGGTTPITNASGSFHVYSLEWNASAMKVFLDDTLVYELKNSQNTPYNAPHYLLLNIAMGGTLGGDIPENFTDDIFEIDYVRIYQ
97	Alginate lyase	Alginate lyases	4.2.2.11	Alginates	Zobellia galactanivorans DsiJT	PL7	+++	pHTP1	CAZ95239	46.61	MGSSHHHHHHSSGPQQGLRGSCSEEPVDPEEEAVLTKLSANSTAIGISSVSASTSQSPNVASNTLDGSTSTRWSGYGDGASITYDLGSSANIDYVKIAFYKGDSRKTKYEVWVGNSTSSLTKIKSKTSSGSTSDYETIDLPNSTARYIRIVGKGYVLNSGGSTVLWNSITKFQAWGSGGSSTLPISGNSPASVLGITANTWKINSFIGSPGSSATYYDDITDASGISYNTYSDDNYFYTDGEWVYFKCYRGLGGSANSQNPRVELREMDNGNLASWTGDSGTHTMEWTVQVNQLPQDTDGDGGVLCFGQIHGPSKNSDGVEVDDVVRVQFIGEENQSSGSVKLKISGYVTEEQGGSQTFSGYSLDTTYNCKLVYSGGYVELFMNGSSVFRKKMEVDDLS…	MKKNVFTTLRTVVNGDIMWKLIPVFFLALCLGSCSEEPVDPEEEAVLTKLSANSTAIGISSVSASTSQSPNVASNTLDGSTSTRWSGYGDGASITYDLGSSANIDYVKIAFYKGDSRKTKYEVWVGNSTSSLTKIKSKTSSGSTSDYETIDLPNSTARYIRIVGKGYVLNSGGSTVLWNSITKFQAWGSGGSSTLPISGNSPASVLGITANTWKINSFIGSPGSSATYYDDITDASGISYNTYSDDNYFYTDGEWVYFKCYRGLGGSANSQNPRVELREMDNGNLASWTGDSGTHTMEWTVQVNQLPQDTDGDGGVLCFGQIHGPSKNSDGVEVDDVVRVQFIGEENQSSGSVKLKISGYVTEEQGGSQTFSGYSLDTTYNCKLVYSGGYVELFMNGSS…
98	Alginate lyase	Alginate lyases	4.2.2.11	Alginates	Zobellia galactanivorans DsiJT	PL7	++++	pHTP1	CAZ98266	39.49	MGSSHHHHHHSSGPQQGLRKDKPKATTDSASESAVAMKNTTKYPSELIPQMDEWKILLGDGTHKEDLVNYAKDDFFYVEHENETDWVVFKTPNSGITSRTSSNTRTELGQKKHWIPETGGKLNATLKVQHVSTSGDARVAASYSVVVGQIHSDEGHENEPIKIFYKKFPGHTKGSVFWNYEINTKGDNSKRWDYSTAVWGYDMSVVGPTATSYPEEPEDGIALGEEFSYEINVYEGIMYLTFSSEGHKTIKFTKNLLKSNFTKKSDIPQQIKTLYASIGRDGIERENAYAGEIQYFKLGAYNQTNGKSPEDNLVWSTGADVYDGDIAKQYANGSYAEVWFKEATLGSGSAPEAQ	MKKTVLATVTVFVLFACKDKPKATTDSASESAVAMKNTTKYPSELIPQMDEWKILLGDGTHKEDLVNYAKDDFFYVEHENETDWVVFKTPNSGITSRTSSNTRTELGQKKHWIPETGGKLNATLKVQHVSTSGDARVAASYSVVVGQIHSDEGHENEPIKIFYKKFPGHTKGSVFWNYEINTKGDNSKRWDYSTAVWGYDMSVVGPTATSYPEEPEDGIALGEEFSYEINVYEGIMYLTFSSEGHKTIKFTKNLLKSNFTKKSDIPQQIKTLYASIGRDGIERENAYAGEIQYFKLGAYNQTNGKSPEDNLVWSTGADVYDGDIAKQYANGSYAEVWFKEATLGSGSAPEAQ
99	Endo-1,3-β-glucanase	1,3-β-Glucanases	3.2.1.39	Lichenan and laminarin	Zobellia galactanivorans DsiJT	GH16	++++	pHTP1	CAZ95067	52.75	MGSSHHHHHHSSGPQQGLRQDYNLVWQDEFDDGIGPDWVFETGMGYNGWGNNELQYYRRENAAVENGNLVITAKHENFGGAQYTSARMKTQGRKSFKYGKIEARIALPSGQGLWPAFWMLGNNITSVSWPACGEIDIMERINNALQTHGTIHWSDQNGDHASYGDDVGVSDPGQYHIYSVEWDANSIKWFVDGQQFNEVDISNGVNGTGEFQNEFFILLNMAVGGDWPGFDVDQSKLPAQMLVDYVRVYQKGDDNDSANTLKIEAESYLYSNDVQKEPCSEGGENVGYINNGSWMSYPGINFPSSGNYLIEYRVASAVDGGRFSSDLEAGETVLGELSVPNTGGWQNWTTVSQTVNVSAGTYQFGLYSISGGWNINWIRITKQGTASAATALNSSLIAS…	MKKIITYLLMVLCFGMTPILSAQDYNLVWQDEFDDGIGPDWVFETGMGYNGWGNNELQYYRRENAAVENGNLVITAKHENFGGAQYTSARMKTQGRKSFKYGKIEARIALPSGQGLWPAFWMLGNNITSVSWPACGEIDIMERINNALQTHGTIHWSDQNGDHASYGDDVGVSDPGQYHIYSVEWDANSIKWFVDGQQFNEVDISNGVNGTGEFQNEFFILLNMAVGGDWPGFDVDQSKLPAQMLVDYVRVYQKGDDNDSANTLKIEAESYLYSNDVQKEPCSEGGENVGYINNGSWMSYPGINFPSSGNYLIEYRVASAVDGGRFSSDLEAGETVLGELSVPNTGGWQNWTTVSQTVNVSAGTYQFGLYSISGGWNINWIRITKQGTASAATALNSSL…
100	α-amylase	Amylases	3.2.1.1	Endohydrolysis of (1->4)-alpha-D-glucosidic linkages in polysaccharides containing three or more (1->4)-alpha-linked D-glucose units	Thermotoga maritima MSB8	GH13	++	pHTP1	CAA72194	64.16	MGSSHHHHHHSSGPQQGLRMSQSLVSSNPHSNSTNTDGTSSNLEEVKYPVVYEIFIRSFYDRDGNGVGDLNGVSQKVDYLKELGVDAVWFMPFNEAVSYHGYDITDYYNVEKDYGTMEDLENMIQVLHENGIKVIMDLVINHTSDEHPWFKDAVENTTSSPYWDYYIMSLEDHSGQDHWHWKINSKGQKVWYFGLFGYNMPDLNHDSQKVREEVKKIVDFWISKGVDGFRIDAAKHIYGWSWDDGIQESAEYFEWFRDYVLSKKPDAILVGEVFSGNTYDLSLYPIPVFNFALMYSIRNYPEGQDGMIENNWVEESFLFLENHDLHRFFSHLQEHYKKFSESDYEFIKKRAALWYFLIFTLKGSPVIYYGGEIGTRGFKWHGPVYDEPVREPMQWYASG…	MKKPFLLLAFVFLLFLTSCFQTSMSQSLVSSNPHSNSTNTDGTSSNLEEVKYPVVYEIFIRSFYDRDGNGVGDLNGVSQKVDYLKELGVDAVWFMPFNEAVSYHGYDITDYYNVEKDYGTMEDLENMIQVLHENGIKVIMDLVINHTSDEHPWFKDAVENTTSSPYWDYYIMSLEDHSGQDHWHWKINSKGQKVWYFGLFGYNMPDLNHDSQKVREEVKKIVDFWISKGVDGFRIDAAKHIYGWSWDDGIQESAEYFEWFRDYVLSKKPDAILVGEVFSGNTYDLSLYPIPVFNFALMYSIRNYPEGQDGMIENNWVEESFLFLENHDLHRFFSHLQEHYKKFSESDYEFIKKRAALWYFLIFTLKGSPVIYYGGEIGTRGFKWHGPVYDEPVREPMQW…
101	α-amylase	Amylases	3.2.1.1	Endohydrolysis of (1->4)-alpha-D-glucosidic linkages in polysaccharides containing three or more (1->4)-alpha-linked D-glucose units	Thermotoga maritima MSB8	GH13	++	pHTP1	AAD36717	52.15	MGSSHHHHHHSSGPQQGLRNFKRLIIYEAFARAYPGEKGKKFDSLIKDLERLKGMGINTVWLMPIHPTGIEGRKGTLGSPYAIRDYYEIDPLIGTKDDFKRFVKRAHELNMYVLMDMVLNHAAADNVLVREHPEWFLRDEKGNPTRKVPDWTDIVDFDYSNGELRKYMINMMKYWVEEFDVDGFRCDVAGLVPLDFWLQARKELDPVKRLIWLSETHDPYMYQAFDITYDYDGYYKFRDFIEGRGSLREYVDFLRMQDHMYPRGYIKMRFLENHDQPRIAKFIEEDSLVHWIAFLFTFKGVPLVHNGQEYGLKEDVDIFNEYTLPFPMEENRISILHRKLAHYRYGTSVFSEGEMLFVKNDQPEKVISYLWRYENRYILCMLNPLLENTKVTLDFSGIW…	MNFKRLIIYEAFARAYPGEKGKKFDSLIKDLERLKGMGINTVWLMPIHPTGIEGRKGTLGSPYAIRDYYEIDPLIGTKDDFKRFVKRAHELNMYVLMDMVLNHAAADNVLVREHPEWFLRDEKGNPTRKVPDWTDIVDFDYSNGELRKYMINMMKYWVEEFDVDGFRCDVAGLVPLDFWLQARKELDPVKRLIWLSETHDPYMYQAFDITYDYDGYYKFRDFIEGRGSLREYVDFLRMQDHMYPRGYIKMRFLENHDQPRIAKFIEEDSLVHWIAFLFTFKGVPLVHNGQEYGLKEDVDIFNEYTLPFPMEENRISILHRKLAHYRYGTSVFSEGEMLFVKNDQPEKVISYLWRYENRYILCMLNPLLENTKVTLDFSGIWESACIHSKNVFNDEIVRV…
102	α-amylase	Amylases	3.2.1.1	Endohydrolysis of (1->4)-alpha-D-glucosidic linkages in polysaccharides containing three or more (1->4)-alpha-linked D-glucose units	Thermotoga maritima MSB8	GH57	+	pHTP1	AHD18669	64.82	MGSSHHHHHHSSGPQQGLRRGKILIFLHAHLPYVHHPEYDHFLEERWLFEAITETYIPLLMMFDEIEDFRLTMSITPPLMEMLSSRDLQEKYERHMEKLIELANKEVERTKKEHPLKHKMAKFYREHFEKILNVFRSYDGNILEGFKKYQETGKLEIVTCNATHAFLPLYQMYPEVVNAQITVGVKNYEKHMKKHPRGIWLAECGYYQGLDLYLAQNNVEYFFVDSHAFWFADEQPRYGVYRPIMTPSGVFAFARDPESSEQVWSAAVGYPGDPRYREFYRDIGFDREMEYIKDYIDPSGVRINTGIKYHRITSKSLDASQKEYYDIDLAMEAVEEHARDFLHKKESQARRLMDIMGVEPVIVAPFDAELFGHWWFEGVFFLKRFFELVNESKDLKLVT…	MRGKILIFLHAHLPYVHHPEYDHFLEERWLFEAITETYIPLLMMFDEIEDFRLTMSITPPLMEMLSSRDLQEKYERHMEKLIELANKEVERTKKEHPLKHKMAKFYREHFEKILNVFRSYDGNILEGFKKYQETGKLEIVTCNATHAFLPLYQMYPEVVNAQITVGVKNYEKHMKKHPRGIWLAECGYYQGLDLYLAQNNVEYFFVDSHAFWFADEQPRYGVYRPIMTPSGVFAFARDPESSEQVWSAAVGYPGDPRYREFYRDIGFDREMEYIKDYIDPSGVRINTGIKYHRITSKSLDASQKEYYDIDLAMEAVEEHARDFLHKKESQARRLMDIMGVEPVIVAPFDAELFGHWWFEGVFFLKRFFELVNESKDLKLVTASEVIDTLEEVQIATPAD…
103	α-glucuronidase	Glucuronidases	3.2.1.139	Glucuronic acid from the xylan backbone	Thermotoga maritima MSB8	GH67	-	pHTP1	AAD35149	80.59	MGSSHHHHHHSSGPQQGLRDYRMCWLEYRGLPADVAGKLKDWFSSVSILEPGSSVLKDEIRRFSERSIGITPRFYSRPLKKEKYIMVGRLESLPIKLDVNLGEEGFMLRTIEWNGSKILLVTGETKKALVYGIFDLMKRIRLGEDIEKMNVLAKPKAKFRMLNHWDNLDGTIERGYAGNSIFFKDNRIIINQRTKDYARLLASIGINGVVINNVNVKKREVYLIDSIYLKKLKKLADIFREYGIKIYLSINFASPVYLGGLDTADPLDERVARWWREKARGIYDYIPDFGGFLVKADSEFNPGPHMFGRTHAEGANMLARALAPFGGVVIWRAFVYNCLQDWRDYKTDRAKAAYDNFKPLDGQFDDNVIIQIKYGPMDFQVREPVNPLFGGMEKTNQIL…	MDYRMCWLEYRGLPADVAGKLKDWFSSVSILEPGSSVLKDEIRRFSERSIGITPRFYSRPLKKEKYIMVGRLESLPIKLDVNLGEEGFMLRTIEWNGSKILLVTGETKKALVYGIFDLMKRIRLGEDIEKMNVLAKPKAKFRMLNHWDNLDGTIERGYAGNSIFFKDNRIIINQRTKDYARLLASIGINGVVINNVNVKKREVYLIDSIYLKKLKKLADIFREYGIKIYLSINFASPVYLGGLDTADPLDERVARWWREKARGIYDYIPDFGGFLVKADSEFNPGPHMFGRTHAEGANMLARALAPFGGVVIWRAFVYNCLQDWRDYKTDRAKAAYDNFKPLDGQFDDNVIIQIKYGPMDFQVREPVNPLFGGMEKTNQILELQITQEYTGQQIHLCFL…
104	α-L-fucosidase	Fucosidases	3.2.1.51	Fucosyl-α-1,6-N-acetylglucosamine	Thermotoga maritima MSB8	GH29	+	pHTP1	AAD35394	54.17	MGSSHHHHHHSSGPQQGLRISMKPRYKPDWESLREHTVPKWFDKAKFGIFIHWGIYSVPGWATPTGELGKVPMDAWFFQNPYAEWYENSLRIKESPTWEYHVKTYGENFEYEKFADLFTAEKWDPQEWADLFKKAGAKYVIPTTKHHDGFCLWGTKYTDFNSVKRGPKRDLVGDLAKAVREAGLRFGVYYSGGLDWRFTTEPIRYPEDLSYIRPNTYEYADYAYKQVMELVDLYLPDVLWNDMGWPEKGKEDLKYLFAYYYNKHPEGSVNDRWGVPHWDFKTAEYHVNYPGDLPGYKWEFTRGIGLSFGYNRNEGPEHMLSVEQLVYTLVDVVSKGGNLLLNVGPKGDGTIPDLQKERLLGLGEWLRKYGDAIYGTSVWERCCAKTEDGTEIRFTRKCN…	MISMKPRYKPDWESLREHTVPKWFDKAKFGIFIHWGIYSVPGWATPTGELGKVPMDAWFFQNPYAEWYENSLRIKESPTWEYHVKTYGENFEYEKFADLFTAEKWDPQEWADLFKKAGAKYVIPTTKHHDGFCLWGTKYTDFNSVKRGPKRDLVGDLAKAVREAGLRFGVYYSGGLDWRFTTEPIRYPEDLSYIRPNTYEYADYAYKQVMELVDLYLPDVLWNDMGWPEKGKEDLKYLFAYYYNKHPEGSVNDRWGVPHWDFKTAEYHVNYPGDLPGYKWEFTRGIGLSFGYNRNEGPEHMLSVEQLVYTLVDVVSKGGNLLLNVGPKGDGTIPDLQKERLLGLGEWLRKYGDAIYGTSVWERCCAKTEDGTEIRFTRKCNRIFVIFLGIPTGEKIVIE…
105	β-glucuronidase	Glucuronidases	3.2.1.31	Hydrolase activity, hydrolyzing O-glycosyl compounds	Thermotoga maritima MSB8	GH2	-	pHTP1	AAD36143	65.43	MGSSHHHHHHSSGPQQGLRNLEVTSKDRPIAVPGSWNEQYQDLCYEEGPFTYKTTFYVPKELSQKHIRLYFAAVNTDCEVFLNGEKVGENHIEYLPFEVDVTGKVKSGENELRVVVENRLKVGGFPSKVPDSGTHTVGFFGSFPPANFDFFPYGGIIRPVLIEFTDHARILDIWVDTSESEPEKKLGKVKVKIEVSEEAVGQEMTIKLGEEEKKIRTSNRFVEGEFILENARFWSLEDPYLYPLKVELEKDEYTLDIGIRTISWDEKRLYLNGKPVFLKGFGKHEEFPVLGQGTFYPLMIKDFNLLKWINANSFRTSHYPYSEEWLDLADRLGILVIDEAPHVGITRYHYNPETQKIAEDNIRRMIDRHKNHPSVIMWSVANEPESNHPDAEGFFKALY…	MVRPQRNKKRFILILNGVWNLEVTSKDRPIAVPGSWNEQYQDLCYEEGPFTYKTTFYVPKELSQKHIRLYFAAVNTDCEVFLNGEKVGENHIEYLPFEVDVTGKVKSGENELRVVVENRLKVGGFPSKVPDSGTHTVGFFGSFPPANFDFFPYGGIIRPVLIEFTDHARILDIWVDTSESEPEKKLGKVKVKIEVSEEAVGQEMTIKLGEEEKKIRTSNRFVEGEFILENARFWSLEDPYLYPLKVELEKDEYTLDIGIRTISWDEKRLYLNGKPVFLKGFGKHEEFPVLGQGTFYPLMIKDFNLLKWINANSFRTSHYPYSEEWLDLADRLGILVIDEAPHVGITRYHYNPETQKIAEDNIRRMIDRHKNHPSVIMWSVANEPESNHPDAEGFFKALY…
106	Exo-polygalacturonase	Oligogalacturonate hydrolases	3.2.1.67	Polygalacturonase activity	Thermotoga maritima MSB8	GH28	++	pHTP1	AAD35522	52.45	MGSSHHHHHHSSGPQQGLRIMEELAKKIEEEILNHVREPQIPDREVNLLDFGARGDGRTDCSESFKRAIEELSKQGGGRLIVPEGVFLTGPIHLKSNIELHVKGTIKFIPDPERYLPVVLTRFEGIELYNYSPLVYALDCENVAITGSGVLDGSADNEHWWPWKGKKDFGWKEGLPNQQEDVKKLKEMAERGTPVEERVFGKGHYLRPSFVQFYRCRNVLVEGVKIINSPMWCVHPVLSENVIIRNIEISSTGPNNDGIDPESCKYMLIEKCRFDTGDDSVVIKSGRDADGRRIGVPSEYILVRDNLVISQASHGGLVIGSEMSGGVRNVVARNNVYMNVERALRLKTNSRRGGYMENIFFIDNVAVNVSEEVIRINLRYDNEEGEYLPVVRSVFVKNL…	MIMEELAKKIEEEILNHVREPQIPDREVNLLDFGARGDGRTDCSESFKRAIEELSKQGGGRLIVPEGVFLTGPIHLKSNIELHVKGTIKFIPDPERYLPVVLTRFEGIELYNYSPLVYALDCENVAITGSGVLDGSADNEHWWPWKGKKDFGWKEGLPNQQEDVKKLKEMAERGTPVEERVFGKGHYLRPSFVQFYRCRNVLVEGVKIINSPMWCVHPVLSENVIIRNIEISSTGPNNDGIDPESCKYMLIEKCRFDTGDDSVVIKSGRDADGRRIGVPSEYILVRDNLVISQASHGGLVIGSEMSGGVRNVVARNNVYMNVERALRLKTNSRRGGYMENIFFIDNVAVNVSEEVIRINLRYDNEEGEYLPVVRSVFVKNLKATGGKYAVRIEGLENDY…
107	Laminarinase	1,3-β-Glucanases	3.2.1.39	1,3-β-glucans such as laminarin	Thermotoga maritima MSB8	GH16	+++	pHTP1	AAD35118	70.88	MGSSHHHHHHSSGPQQGLRQNILGNASFDEPILIAGVDIDPPAEDGSIDTGGNWVFFTNSNGEGTARVENGVLVVEITNGGDHTWSVQIIQAPIRVEKLHKYRVSFRAKASSQKNIGVKIGGTAGRGWTAYNPGTDESGGMVFELGTDWQKYEFEFVMRQETDENARFEFQLGRYTGTVWIDDVVMEDIGVLEVSGEENEIYTEEDEDKVEDWQLVWSQEFDDGVIDPNIWNFEIGNGHAKGIPGWGNGELEYYTDENAFVENGCLVIEARKEQVSDEYGTYDYTSARMTTEGKFEIKYGKIEIRAKLPKGKGIWPALWMLGNNIGEVGWPTCGEIDIMEMLGHDTRTVYGTAHGPGYSGGASIGVAYHLPEGVPDFSEDFHIFSIEWDEDEVEWYVDG…	MMSRLVFALLLFPVFILAQNILGNASFDEPILIAGVDIDPPAEDGSIDTGGNWVFFTNSNGEGTARVENGVLVVEITNGGDHTWSVQIIQAPIRVEKLHKYRVSFRAKASSQKNIGVKIGGTAGRGWTAYNPGTDESGGMVFELGTDWQKYEFEFVMRQETDENARFEFQLGRYTGTVWIDDVVMEDIGVLEVSGEENEIYTEEDEDKVEDWQLVWSQEFDDGVIDPNIWNFEIGNGHAKGIPGWGNGELEYYTDENAFVENGCLVIEARKEQVSDEYGTYDYTSARMTTEGKFEIKYGKIEIRAKLPKGKGIWPALWMLGNNIGEVGWPTCGEIDIMEMLGHDTRTVYGTAHGPGYSGGASIGVAYHLPEGVPDFSEDFHIFSIEWDEDEVEWYVDGQ…
108	Pectate lyase	Pectate lyases	4.2.2.22	Polygalacturonic acid (PGA)	Thermotoga maritima MSB8	PL1	+++	pHTP1	AAD35518	39.86	MGSSHHHHHHSSGPQQGLRASLNDKPVGFASVPTADLPEGTVGGLGGEIVFVRTAEELEKYTTAEGKYVIVVDGTIVFEPKREIKVLSDKTIVGINDAKIVGGGLVIKDAQNVIIRNIHFEGFYMEDDPRGKKYDFDYINVENSHHIWIDHCTFVNGNDGAVDIKKYSNYITVSWCKFVDHDKVSLVGSSDKEDPEQAGQAYKVTYHHNYFKNCIQRMPRIRFGMAHVFNNFYSMGLRTGVSGNVFPIYGVASAMGAKVHVEGNYFMGYGAVMAEAGIAFLPTRIMGPVEGYLTLGEGDAKNEFYYCKEPEVRPVEEGKPALDPREYYDYTLDPVQDVPKIVVDGAGAGKLVFEELNTAQ	MLMRFSRVVSLVLLLVFTAVLTGAVKASLNDKPVGFASVPTADLPEGTVGGLGGEIVFVRTAEELEKYTTAEGKYVIVVDGTIVFEPKREIKVLSDKTIVGINDAKIVGGGLVIKDAQNVIIRNIHFEGFYMEDDPRGKKYDFDYINVENSHHIWIDHCTFVNGNDGAVDIKKYSNYITVSWCKFVDHDKVSLVGSSDKEDPEQAGQAYKVTYHHNYFKNCIQRMPRIRFGMAHVFNNFYSMGLRTGVSGNVFPIYGVASAMGAKVHVEGNYFMGYGAVMAEAGIAFLPTRIMGPVEGYLTLGEGDAKNEFYYCKEPEVRPVEEGKPALDPREYYDYTLDPVQDVPKIVVDGAGAGKLVFEELNTAQ
109	Alginate lyase	Alginate lyases	4.2.2.11	Alginates	Saccharophagus degradans 2-40 DSM 17024	PL7	+	pHTP1	ABD81807	65.43	MGSSHHHHHHSSGPQQGLRATFVLEKVNTGFSVDGGNGAVEARQVYLWETNTNNVNQNWVQISHGGGYYSYKKQNTNLCLDGGSGGARLQPVTLEVCDSSNYDQHWNKVKVYTGTEIYRMEKRNAPGFSIDGNGGAAARQAIYLWNSNSNNVNQQWEFIRTDEDTGDGKLAIATAFDDGSSHSSYPASKAIDGNTAWASRWAASGSPVNLTIQLEQTSRVTEVGIAWGQGGSRAYTFEIYARPGTSGSWTKVFDDVSSGSTAGIEVFDITDIDAQQIRVKTFENTAGTTWTNITEVEIYGADGGSSSSSSSSSSTSSTSSTSSTSSSSGGFNLNPNAPPSSNFNLSQWYLSVPTDTDGSGTADSIKEGELNSGYENNSYFYTGSDGGMVFKCPISGYKT…	MTFIKIMGAGALIASASLANAATFVLEKVNTGFSVDGGNGAVEARQVYLWETNTNNVNQNWVQISHGGGYYSYKKQNTNLCLDGGSGGARLQPVTLEVCDSSNYDQHWNKVKVYTGTEIYRMEKRNAPGFSIDGNGGAAARQAIYLWNSNSNNVNQQWEFIRTDEDTGDGKLAIATAFDDGSSHSSYPASKAIDGNTAWASRWAASGSPVNLTIQLEQTSRVTEVGIAWGQGGSRAYTFEIYARPGTSGSWTKVFDDVSSGSTAGIEVFDITDIDAQQIRVKTFENTAGTTWTNITEVEIYGADGGSSSSSSSSSSTSSTSSTSSTSSSSGGFNLNPNAPPSSNFNLSQWYLSVPTDTDGSGTADSIKEGELNSGYENNSYFYTGSDGGMVFKCPISGY…
110	Chitin-binding protein	-	-	The cellulose-binding function has been demonstrated in many cases. Several of these modules have been shown to also bind chitin or xylan.	Saccharophagus degradans 2-40 DSM 17024	AA10-CBM2	+	pHTP1	ABD79895	45.87	MGSSHHHHHHSSGPQQGLRHGLMVDPPSRNALCGMIEKPDQATSPACQQAFQNDFNGGYQFMSVLTHDIGRQGGTSNNVCGFDSETWNGGATPWDAAIDWPTTQISSGPLEIDWNISWGPHWDDTEEFVYYITKPDFVYQVGVPLSWSDFEATPFCQLDYSDANPNANPGVSTTKSANLFHTQCNVPARSGRHVIYGEWGRNYFTYERFHGCMDVTFGGSNPPPSNQAPTANAQSVNVSSGSSVSITLSGSDVDGVISSYAIAAAPSNGSLSGSGAQRLYTPNGNFSGSDSFQFTVTDDDGATSNAATVSINVSSQPEPEPEPEPEPEPEPGTGASCEHVVVNAWDSGFQGAIRITNTSDQNINGWNVSWSYNNGTTISQLWNANFSGSNPYSASNLGW…	MFAKKITYSTIALAIAGLSGNALSHGLMVDPPSRNALCGMIEKPDQATSPACQQAFQNDFNGGYQFMSVLTHDIGRQGGTSNNVCGFDSETWNGGATPWDAAIDWPTTQISSGPLEIDWNISWGPHWDDTEEFVYYITKPDFVYQVGVPLSWSDFEATPFCQLDYSDANPNANPGVSTTKSANLFHTQCNVPARSGRHVIYGEWGRNYFTYERFHGCMDVTFGGSNPPPSNQAPTANAQSVNVSSGSSVSITLSGSDVDGVISSYAIAAAPSNGSLSGSGAQRLYTPNGNFSGSDSFQFTVTDDDGATSNAATVSINVSSQPEPEPEPEPEPEPEPGTGASCEHVVVNAWDSGFQGAIRITNTSDQNINGWNVSWSYNNGTTISQLWNANFSGSNPYSA…
111	Oligoalginate lyase	Alginate lyases	4.2.2.	Low-viscosity alginate	Saccharophagus degradans 2-40 DSM 17024	PL17	++	pHTP1	ABD82539	81.37	MGSSHHHHHHSSGPQQGLRQVSGNGHPNLIVTEQDVANIAASWESYDAYAEQLNADKTNLDAFMAEGVVVPMPKDAGGGYTHEQHKRNYKAIRNAGFLYQVTGDEKYLTFAKDLLLAYAKMYPSLGEHPNRKEQSPGRLFWQSLNEAVWLVYSIQGYDAIIDGLAAEEKQEIESGVFLPMAKFLSVESPETFNKIHNHGTWAVAAVGMTGYVLGNDELVEISLMGLDKTGKAGFMKQLDKLFSPDGYYTEGPYYQRYALMPFIWFAKAIETNEPERKIFEYRNNILLKAVYTTIDLSYAGYFFPINDALKDKGIDTVELVHALAIVYSITGDNTLLDIAQEQGRISLTGDGLKVAKAVGEGLTQPYNYRSILLGDGADGDQGALSIHRLGEGHNHMALV…	MLSVNTIKNTLLAAVLVSVPATAQVSGNGHPNLIVTEQDVANIAASWESYDAYAEQLNADKTNLDAFMAEGVVVPMPKDAGGGYTHEQHKRNYKAIRNAGFLYQVTGDEKYLTFAKDLLLAYAKMYPSLGEHPNRKEQSPGRLFWQSLNEAVWLVYSIQGYDAIIDGLAAEEKQEIESGVFLPMAKFLSVESPETFNKIHNHGTWAVAAVGMTGYVLGNDELVEISLMGLDKTGKAGFMKQLDKLFSPDGYYTEGPYYQRYALMPFIWFAKAIETNEPERKIFEYRNNILLKAVYTTIDLSYAGYFFPINDALKDKGIDTVELVHALAIVYSITGDNTLLDIAQEQGRISLTGDGLKVAKAVGEGLTQPYNYRSILLGDGADGDQGALSIHRLGEGHNH…
112	Galacto-N-biose / Lacto-N-biose phosphorylase	Glycoside Hydrolase	2.4.1.211	1,3-β-galactosyl-N-acetylhexosamine phosphorylase activity	Bifidobacterium longum subsp. longum JCM 1217	GH112	+++	pHTP1	BAD80751.1	86.29	MGSSHHHHHHSSGPQQGLRTSTGRFTLPSEENFAEKTKELAELWGADAIRNSDGTHLDEAVLALGKKIYNAYFPTRAHNEWITLHMDETPQVYLLTDRILAESDTVDIPLMESFFAEQLKPNRDADPHKYWEVVDRTTGEVVDSANWTLDADEDTVHVSGVAAWHEYTVSFLAYIIWDPVEMYNHLTNDWGDKEHEIPFDIYHPATRKFVFDTFEQWLKDSPQTDVVRFTTFFYQFTLLFDEKRREKVVDWFGCACTVSPRALDDFEAKYGYRLRPEDFVDGGAYNSAWRVPRKAQRDWIDFLSGFVRENVKQLADMSHAAGKEAMMFLGDQWIGTEPYKDGFDELGLDAVVGSIGDGTTTRMIADIPGVKYTEGRFLPYFFPDTFYEGNDPSIEGLDN…	MTSTGRFTLPSEENFAEKTKELAELWGADAIRNSDGTHLDEAVLALGKKIYNAYFPTRAHNEWITLHMDETPQVYLLTDRILAESDTVDIPLMESFFAEQLKPNRDADPHKYWEVVDRTTGEVVDSANWTLDADEDTVHVSGVAAWHEYTVSFLAYIIWDPVEMYNHLTNDWGDKEHEIPFDIYHPATRKFVFDTFEQWLKDSPQTDVVRFTTFFYQFTLLFDEKRREKVVDWFGCACTVSPRALDDFEAKYGYRLRPEDFVDGGAYNSAWRVPRKAQRDWIDFLSGFVRENVKQLADMSHAAGKEAMMFLGDQWIGTEPYKDGFDELGLDAVVGSIGDGTTTRMIADIPGVKYTEGRFLPYFFPDTFYEGNDPSIEGLDNWRKARRAILRSPISRMGY…
113	Cellodextrin glucohydrolase	Glucosidases	3.2.1.21	Hydrolysis of terminal, non-reducing β-D-glucosyl residues with release of β-D-glucose	Clostridium cellulolyticum H10 [B]	GH1	+++	pHTP1	ACL74759.1	53.4	MGSSHHHHHHSSGPQQGLRAFKEGFVWGTATASYQIEGAVNEGGRGESVWDEFCRMKGKIDDDDNGDSACDSYHRYSEDIQLMKEIGIKAYRFSISWTRILPDGIGEINMEGVNYYNNLINGLLENGIEPYVTLFHWDYPMELQYKGGWLNPESPLWFENYAAICSRLFSDRVKYWITSNESQCYIGFGYGTGWHAPGFKLPVNQVVRAWHHNLKGLGLAAKAIRENAKGEVKVGLVACGEVGIPASDSEADMQAARNVLFDREHSEDSIDFGYGDLFEPALKGEYPKSLIPYLPKGWQEDMKDICVPLDFLGVNAYIGSIVEACENKKYRHLKLPVGIGKTSMEWPFKPETLYWVTRFISERYKLPVYITENGMANNDWISTDGKINDTQREDYLNQY…	MAFKEGFVWGTATASYQIEGAVNEGGRGESVWDEFCRMKGKIDDDDNGDSACDSYHRYSEDIQLMKEIGIKAYRFSISWTRILPDGIGEINMEGVNYYNNLINGLLENGIEPYVTLFHWDYPMELQYKGGWLNPESPLWFENYAAICSRLFSDRVKYWITSNESQCYIGFGYGTGWHAPGFKLPVNQVVRAWHHNLKGLGLAAKAIRENAKGEVKVGLVACGEVGIPASDSEADMQAARNVLFDREHSEDSIDFGYGDLFEPALKGEYPKSLIPYLPKGWQEDMKDICVPLDFLGVNAYIGSIVEACENKKYRHLKLPVGIGKTSMEWPFKPETLYWVTRFISERYKLPVYITENGMANNDWISTDGKINDTQREDYLNQYLSALSKSIDDGADVRGYF…
114	β-1,3-glucanase / Laminarinase	1,3-β-Glucanases	3.2.1.39	Laminarin	Thermobifida fusca YX	GH81	-	pHTP1	AAZ56163.1	80.83	MGSSHHHHHHSSGPQQGLRQVRLGSGSYTTVLPPGASGPSDHTGAPVAPKVTADFTQPVVTNDWWSSLIFQRYPGNPYGENLYAHPLSFKAQAHGLEVGYPDTPELVADGLKYQYTHSPDFVLGIHGLNAPAAKVAGYSDWTVTADLSDGTRQLRTTIGQGLPFVYADVSGGPIRVEFTAPPTVWRRSGNAVGVTVNGHHYALFAPSGTTWSESDTVFTADVGGSGYASVALLPSPDDFDRYAPYAYSFVTSTTLTYDYDPASATLTSTYRVTTEAREGTAQGTLLALYPHQWKETTTALTDLSYASPRGPMRVVEGDRFTTELTTHGILPSLPTVDSADHQRLRALIDAELHASDPWKGASDTYWTGKALGRLAQLVPIADSIGYTAGRDALLDLLKN…	MSHASRRRWRRATTSAATAALLCGALLTFPSAPAAAQVRLGSGSYTTVLPPGASGPSDHTGAPVAPKVTADFTQPVVTNDWWSSLIFQRYPGNPYGENLYAHPLSFKAQAHGLEVGYPDTPELVADGLKYQYTHSPDFVLGIHGLNAPAAKVAGYSDWTVTADLSDGTRQLRTTIGQGLPFVYADVSGGPIRVEFTAPPTVWRRSGNAVGVTVNGHHYALFAPSGTTWSESDTVFTADVGGSGYASVALLPSPDDFDRYAPYAYSFVTSTTLTYDYDPASATLTSTYRVTTEAREGTAQGTLLALYPHQWKETTTALTDLSYASPRGPMRVVEGDRFTTELTTHGILPSLPTVDSADHQRLRALIDAELHASDPWKGASDTYWTGKALGRLAQLVPIAD…
115	β-galactosidase	β-Galactosidases	3.2.1.23	β-galactosides	Bacteroides uniformis NP1	GH2	+	pHTP1	WP_141982222.1	96.39	MGSSHHHHHHSSGPQQGLRYALNNNSDFNNGWKFTLSDSVCYSFVNYNPSSWKTVNLPHDWSVDLPFESTAEGCTGFLKGGIGWYSKTFDTPDNFVDKKCYIVFDGVYNNSEYWINGRKLGFHPYGYSPFFYDISDYLNPKGQENRISVRIDHSRYADSRWYTGSGIYRETQLIFTDKLHIPVWGTFVTTPVVSSERATVNIEVRVKNDYSGPRAGEVRTSYFDSKNKKVGEKLTSFLIEAGKEMKINQSVEISNPSLWDVDSPSMYLAKSEILVDGNVVDTKETPFGIRSIKFDAKKGFFLNGKNMKIKGVCLHHDASMIGAALVEDVWRRRLQTLKDGGCNAIRLSHNPGADAFLELCDEMGFLVQEEFFDEWDYPKDKRLNMDEQSIDYITRGYCE…	MFNFKTMRKHLVTVSLLLTSLFTNAYALNNNSDFNNGWKFTLSDSVCYSFVNYNPSSWKTVNLPHDWSVDLPFESTAEGCTGFLKGGIGWYSKTFDTPDNFVDKKCYIVFDGVYNNSEYWINGRKLGFHPYGYSPFFYDISDYLNPKGQENRISVRIDHSRYADSRWYTGSGIYRETQLIFTDKLHIPVWGTFVTTPVVSSERATVNIEVRVKNDYSGPRAGEVRTSYFDSKNKKVGEKLTSFLIEAGKEMKINQSVEISNPSLWDVDSPSMYLAKSEILVDGNVVDTKETPFGIRSIKFDAKKGFFLNGKNMKIKGVCLHHDASMIGAALVEDVWRRRLQTLKDGGCNAIRLSHNPGADAFLELCDEMGFLVQEEFFDEWDYPKDKRLNMDEQSIDYI…
116	α-glucuronidase	Glucuronidases	3.2.1.139	Glucuronic acid from the xylan backbone	Bacteroides ovatus	GH115	++	pET-29b(+)	EDO10816.1	96.92	MGSGTKLEFMAEQFVIFTPAGNHFPLVANGVPCPIYIDSSEDKGVMIAAGNLQQDILQVCGKKPELLTSTSSKRCIIAGTYGTPFIKKLMSAGKIDKKELDGKNEKYILQVIANPCEGIDEAVVIIGSDRRGTIYGIYELSEQMGVSPWYWWADVPVMKQANVYIKPGQYSDGEPAVTYRGIFLNDEAPCLTRWVKHTYGTNYGDHRFYARVCELILRLKGNFLWPAMWSWAFYADDPQNSKTASEMGVIIGTSHHEPMARNHQEWSRKRKEYGAWDYTTNQKVIDQFFREGIERMQGTEDIVTIGMRGDGDAAMSKSTNVKLLENVVKNQRKIIEEVTKRPAKETPQVWALYKEVLDYYDKGMRVPDDVIMLLCDDNWGNVCRLPNAKERKHPGGWGM…	MINNKLLNIETMKKLFLFFYLSVVSIAAFAAEQFVIFTPAGNHFPLVANGVPCPIYIDSSEDKGVMIAAGNLQQDILQVCGKKPELLTSTSSKRCIIAGTYGTPFIKKLMSAGKIDKKELDGKNEKYILQVIANPCEGIDEAVVIIGSDRRGTIYGIYELSEQMGVSPWYWWADVPVMKQANVYIKPGQYSDGEPAVTYRGIFLNDEAPCLTRWVKHTYGTNYGDHRFYARVCELILRLKGNFLWPAMWSWAFYADDPQNSKTASEMGVIIGTSHHEPMARNHQEWSRKRKEYGAWDYTTNQKVIDQFFREGIERMQGTEDIVTIGMRGDGDAAMSKSTNVKLLENVVKNQRKIIEEVTKRPAKETPQVWALYKEVLDYYDKGMRVPDDVIMLLCDDNW…
117	Pectinesterase (Cthe_2949)	Pectinesterases	3.1.1.11	This protein is involved in step 1 of the subpathway that synthesizes 2-dehydro-3-deoxy-D-gluconate from pectin	Clostridium thermocellum ATCC 27405	CE8	+	pHTP1	WP_020457967.1	35.38	MGSSHHHHHHSSGLVPRGSHMASAAVNADIIVAKDGTGNFTTIQAAIDSVPSNSSKRTVIFVKNGTYKEVVTIRKNNIHLIGESNTKTIITYDNYAGKLKPDGTTYGTSGSASFYLYGTDTILENITIENSFDESIDVKDKQAVAAYIRGDRQIIKNCIFIGNQDTLYAHSGRQYYVNCKIIGDTDFIFGGATAVFENCEIVSTPKGGYVTAASTDLENYGFLFLNCRLTSDAPKNSTYLGRPWRPNAYVVYKTCYLGAHIKESGWTSMSGNLPENARFFEYKNTGPGAVVNSSRRQLSYAEAAKFTPQNLLKGTDNWNPVAL	MIKNKKILLLLCINLCLFFLLINRIQLVSSAAVNADIIVAKDGTGNFTTIQAAIDSVPSNSSKRTVIFVKNGTYKEVVTIRKNNIHLIGESNTKTIITYDNYAGKLKPDGTTYGTSGSASFYLYGTDTILENITIENSFDESIDVKDKQAVAAYIRGDRQIIKNCIFIGNQDTLYAHSGRQYYVNCKIIGDTDFIFGGATAVFENCEIVSTPKGGYVTAASTDLENYGFLFLNCRLTSDAPKNSTYLGRPWRPNAYVVYKTCYLGAHIKESGWTSMSGNLPENARFFEYKNTGPGAVVNSSRRQLSYAEAAKFTPQNLLKGTDNWNPVALVSQTSTLTPTQKPTSTPAPTPMDGQLIKSLTVKDSANSSNWSIQSNLRVGDTVFGDRTYKFVTIPNEFL…
118	α-L-rhamnosidase	Rhamnogalacturonases	3.2.1.40	p-nitrophenyl α-L-rhamnopyranoside	Bacteroides thetaiotaomicron	GH145	+++	pHTP1	AAO78791.1	49.32	MGSSHHHHHHSSGPQQGLRQKLVEVAKGYSCTSVNTTIFRNNSLVTHGDEQYISYYDADGYLVLGKRKLNSKQWTLHRTQYRGNVKDAHNIISIMVDGEGYLHVSFDHHGHKLNYCRSIAPGSLELGDKMPMTGVDEGNVTYPEFYPLTDGDLLFVYRSGSSGRGNLVMNRYSLKDHKWARVQDVLIDGEDKRNAYWQLYVDEKGTIHLSWVWRETWQVETNHDLCYARSFDNGVTWYKSDGEQYKLPITASNAEYACRIPQNSELINQTSMSADAGGNPYIATYWRSSDSEVPQYRIVWNDGKTWHNRQVTDRKTPFTLKGGGTKMIPVARPRIVVEDGEIFYIFRDEERGSRVSMAHTADVANGKWIVTDLTDFSVDAWEPSHDTELWKKQRKLNLF…	MKRTLLLTFLLLSVSALCFSQKLVEVAKGYSCTSVNTTIFRNNSLVTHGDEQYISYYDADGYLVLGKRKL NSKQWTLHRTQYRGNVKDAHNIISIMVDGEGYLHVSFDHHGHKLNYCRSIAPGSLELGDKMPMTGVDEGN VTYPEFYPLTDGDLLFVYRSGSSGRGNLVMNRYSLKDHKWARVQDVLIDGEDKRNAYWQLYVDEKGTIHL SWVWRETWQVETNHDLCYARSFDNGVTWYKSDGEQYKLPITASNAEYACRIPQNSELINQTSMSADAGGN PYIATYWRSSDSEVPQYRIVWNDGKTWHNRQVTDRKTPFTLKGGGTKMIPVARPRIVVEDGEIFYIFRDE ERGSRVSMAHTADVANGKWIVTDLTDFSVDAWEPSHDTELWKKQ…
119	D-4,5-unsaturated β-glucuronyl hydrolase (BT3687)	Glycoside Hydrolases	3.2.1.-	Hydrolase activity	Bacteroides thetaiotaomicron	GH105	++++	pHTP1	AAO78792.1	43.49	MGSSHHHHHHSSGPQQGLRTTKKVSSSAEVVDIIHKVNGYWQTNHPEHGRSFWDNAAYHTGNMEAYFLTNKPEYLEYSKGWAEHNEWKGAKSDHKANWKYSYGESNDYVLFGDYQICFQTYADLYNLEPDTHKIARAREVMEYQMSTPNNDYWWWADGLYMVMPVMTKLYNITKNPLYLEKLHEYLAYADSIMYDEEAGLYYRDGKYVYPKHKSVNGKKDFWARGDGWVLAGLAKVLKDLPETDKYRQEYIDRFRTLAKSVAACQQPEGYWTRSMLDAQHAPGPETSGTAFFTYGLQWGVNNGFLDSAHYQPVVEKAWKYLSTVALQPDGKIGYVQPIGEKAIPGQVVDANSTSNFGVGAFLLAACERVRYLESLIQH	MKKLYATLFSALVVGCAVCAGCTTKKVSSSAEVVDIIHKVNGYWQTNHPEHGRSFWDNAAYHTGNMEAYFLTNKPEYLEYSKGWAEHNEWKGAKSDHKANWKYSYGESNDYVLFGDYQICFQTYADLYNLEPDTHKIARAREVMEYQMSTPNNDYWWWADGLYMVMPVMTKLYNITKNPLYLEKLHEYLAYADSIMYDEEAGLYYRDGKYVYPKHKSVNGKKDFWARGDGWVLAGLAKVLKDLPETDKYRQEYIDRFRTLAKSVAACQQPEGYWTRSMLDAQHAPGPETSGTAFFTYGLQWGVNNGFLDSAHYQPVVEKAWKYLSTVALQPDGKIGYVQPIGEKAIPGQVVDANSTSNFGVGAFLLAACERVRYLESLIQH
120	Endo-1,4-β-xylanase	Xylanases	3.2.1.8	(1,4)-β-D-xylosidic linkages in xylans	Thermotoga maritima MSB8	GH10	+++	pET-29b(+)	AAD35155	46.5871	MWIKSATVPSGQWVQLSGTYTIPAGVTVEDLTLYFESQNPTLEFYVDDVKIVDTTSAEIKIEMEPEKEIPALKEVLKDYFKVGVALPSKVFLNPKDIELITKHFNSITAENEMKPESLLAGIENGKLKFRFETADKYIQFVEENGMVIRGHTLVWHNQTPDWFFKDENGNLLSKEAMTERLKEYIHTVVGHFKGKVYAWDVVNEAVDPNQPDGLRRSTWYQIMGPDYIELAFKFAREADPDAKLFYNDYNTFEPRKRDIIYNLVKDLKEKGLIDGIGMQCHISLATDIKQIEEAIKKFSTIPGIEIHITELDMSVYRDSSSNYPEAPRTALIEQAHKMMQLFEIFKKYSNVITNVTFWGLKDDYSWRATRRNDWPLIFDKDHQAKLAYWAIVALEHHHH…	MQVRKRRGLLDVSTAVLVGILAGFLGVVLAASGVLSFGKEASSKGDSSLETVLALSFEGTTEGVVPFGKDVVLTASQDVAADGEYSLKVENRTSPWDGVEIDLTGKVKSGADYLLSFQVYQSSDAPQLFNVVARTEDEKGERYDVILDKVVVSDHWKEILVPFSPTFEGTPAKYSLIIVASKNTNFNFYLDKVQVLAPKESGPKVIYETSFENGVGDWQPRGDVNIEASSEVAHSGKSSLFISNRQKGWQGAQINLKGILKTGKTYAFEAWVYQNSGQDQTIIMTMQRKYSSDASTQYEWIKSATVPSGQWVQLSGTYTIPAGVTVEDLTLYFESQNPTLEFYVDDVKIVDTTSAEIKIEMEPEKEIPALKEVLKDYFKVGVALPSKVFLNPKDIELIT…
121	Endo-1,4-β-xylanase	Xylanases	3.2.1.8	(1,4)-β-D-xylosidic linkages in xylans	Thermotoga maritima MSB9	GH10	++++	pET-29b(+)	AAD35164	40.479	MCVPVFSSQNVSLRELAEKLNIYIGFAAINNFWSLSDAEKYMEVARREFNILTPENQMKWDTIHPERDRYNFTPAEKHVEFAEENDMIVHGHTLVWHNQLPGWITGREWTKEELLNVLEDHIKTVVSHFKGRVKIWDVVNEAVSDSGTYRESVWYKTIGPEYIEKAFRWAKEADPDAILIYNDYSIEEINAKSNFVYNMIKELKEKGVPVDGIGFQMHIDYRGLNYDSFRRNLERFAKLGLQIYITEMDVRIPLSGSEEYYLKKQAEVCAKIFDICLDNPAVKAIQFWGFTDKYSWVPGFFKGYGKALLFDENYNPKPCYYAIKEVLEKKIEERKLEHHHHHH	MKILPSVLILLLGCVPVFSSQNVSLRELAEKLNIYIGFAAINNFWSLSDAEKYMEVARREFNILTPENQMKWDTIHPERDRYNFTPAEKHVEFAEENDMIVHGHTLVWHNQLPGWITGREWTKEELLNVLEDHIKTVVSHFKGRVKIWDVVNEAVSDSGTYRESVWYKTIGPEYIEKAFRWAKEADPDAILIYNDYSIEEINAKSNFVYNMIKELKEKGVPVDGIGFQMHIDYRGLNYDSFRRNLERFAKLGLQIYITEMDVRIPLSGSEEYYLKKQAEVCAKIFDICLDNPAVKAIQFWGFTDKYSWVPGFFKGYGKALLFDENYNPKPCYYAIKEVLEKKIEERK
122	Endo-α-1,4-L-fucoidanase	α-1,4-Fucanase	3.2.1.212	(1,4)-α-L-fucoside linkages in fucan	Psychromonas sp.	GH107	+	pET-29b(+)	AYF59292	46.3791	MMLIGCGGSSANQTQSTSDQDSSEVNETVSLDSEYTANWMAGAWGITQRVDGGYKLDASVETGKYDWVAGAEEIVENIPSAGYVITSFTHPAHGFLYTLRDNENVDVAAIHPDMVPSLENEKIIFDVINVYKSAGKKVLLYLNTAGPTHAADRNSPEIQDAWDDYVNTNWNGDHGAAWRNLVEGYAKRFKGLVDGFWLDNSKNMAGGQKEIPEFVAMLRDIDPSFAIGVNYETHYFEDEDGNYLKVASDSIDDNDDREYKIIKHVVTNEYMDFTNGHVTPMGQGAPPNSWGYEEYTIPHMIEKPWDSVDGNHYALMHGWFPIRFSWSGSGAELMFETEQAYRFVRTITDGGAAMTWSTTQKKGYMSADEMDIMIEINNRMTQAPKLDYEAYERPEGAYL…	MLIGCGGSSANQTQSTSDQDSSEVNETVSLDSEYTANWMAGAWGITQRVDGGYKLDASVETGKYDWVAGAEEIVENIPSAGYVITSFTHPAHGFLYTLRDNENVDVAAIHPDMVPSLENEKIIFDVINVYKSAGKKVLLYLNTAGPTHAADRNSPEIQDAWDDYVNTNWNGDHGAAWRNLVEGYAKRFKGLVDGFWLDNSKNMAGGQKEIPEFVAMLRDIDPSFAIGVNYETHYFEDEDGNYLKVASDSIDDNDDREYKIIKHVVTNEYMDFTNGHVTPMGQGAPPNSWGYEEYTIPHMIEKPWDSVDGNHYALMHGWFPIRFSWSGSGAELMFETEQAYRFVRTITDGGAAMTWSTTQKKGYMSADEMDIMIEINNRMTQAPKLDYEAYERPEGAYLV…
123	Endo-α-1,4-L-fucoidanase	α-1,4-Fucanase	3.2.1.212	(1,4)-α-L-fucoside linkages in fucan	Wenyingzhuangia fucanilytica	GH107	+	pET-29b(+)	ANW96115	38.6263	MEILVDLLDDRIKNLKTLNRLGVSFTNGAVLSAEHKVPHKLFDRLSGGDVVAPSWGDLNSDTPDNDNMLADILKIKAAGFNVKAYTNSENFVGTNADYLQPFVDSWKEYCDTDPEVQAFINSQPYHTGIWNRTTEQYEDATATYPNRKYMFCYAEYFLKDYALRYGEHFDSWIFDDGATMEQNGDNATSGVVEEQRIYQAYANAVHAGNPDIAIAFNNGRSTVNYKDYPFAHAVRFEDFTFGHAFGGNNNHAEKINGNQFNLNYRHITRMTETNGLVHAGGNWDWDDKIVGNFHSKLSTTAWKYGPNQAWEQADFNQWNLEAIQAGGSMTWLEHHHHHH	MLSNIIQAQVFYDKTSSSEVLSIEGGAVWDLSSNGDFVYNNNGSNFQNRALIYSTSAYQSEDGFKLTIEYTTESIEDVVSHNFSFGLISDETNLSSYLGFNPFRANESVYSIGANLTTNEDATARGLNFTNGNERVTLDESGSRTQFGEGGITKVTIEIGIGGYWSYRINDIYEDSGVLLEGFDLSKNYHVAVYGQSNNGKSIQSITLEKRYALGERAVNLRGTWNSEILVDLLDDRIKNLKTLNRLGVSFTNGAVLSAEHKVPHKLFDRLSGGDVVAPSWGDLNSDTPDNDNMLADILKIKAAGFNVKAYTNSENFVGTNADYLQPFVDSWKEYCDTDPEVQAFINSQPYHTGIWNRTTEQYEDATATYPNRKYMFCYAEYFLKDYALRYGEHFDSWI…
124	Endo-1,3-β-D-glucosidase/Laminarinase	1,3-β-Glucanases	3.2.1.39	Laminarin	Marinifilaceae bacterium SPP2	GH157	++++	pET-29b(+)	BAX82587	61.4383	MQSKTKIELKDNWYHLDGEKYFIKAIGYEIGARPGQAPYEDERKDELELMKFDLENIKEGGYNTIRTWSQYSENQLKLVQESGLKLIMGIDIKPEEDYGDPEFVKDSEIELKRVLNYAKKYDCIITYLVINEPQTDHIHSVTGKAFVDLMNTLINIIHKGHPGIPVTLSANAMISDYMDESIFDVYAYNCYDHNEGQTATMGFKDYIKGLNELNGLDKPFITTEFGYSVSPEGGNGQYGSNTLKQQSDGLISNYRDLIDAGAVGMCPFYYADGWWKGGEKSDHSLNQPEEWFGFWGYSDLNDKYGTPRPVWFAMRDYMKGLIISPKNKSIHTNTKIPLELYNDKDVKKVVVKFRDKVIYSKNITSEGYMADELTIDPVGIEDMELAFEFYDSDNKIIKN…	MKRSLVLIIILFLVPVISGYSQSKTKIELKDNWYHLDGEKYFIKAIGYEIGARPGQAPYEDERKDELELMKFDLENIKEGGYNTIRTWSQYSENQLKLVQESGLKLIMGIDIKPEEDYGDPEFVKDSEIELKRVLNYAKKYDCIITYLVINEPQTDHIHSVTGKAFVDLMNTLINIIHKGHPGIPVTLSANAMISDYMDESIFDVYAYNCYDHNEGQTATMGFKDYIKGLNELNGLDKPFITTEFGYSVSPEGGNGQYGSNTLKQQSDGLISNYRDLIDAGAVGMCPFYYADGWWKGGEKSDHSLNQPEEWFGFWGYSDLNDKYGTPRPVWFAMRDYMKGLIISPKNKSIHTNTKIPLELYNDKDVKKVVVKFRDKVIYSKNITSEGYMADELTIDPVG…
125	Endo-1,3-β-D-glucosidase/Laminarinase	1,3-β-Glucanases	3.2.1.39	Laminarin	Polaribacter sp. KT25b	GH157	++++	pET-29b(+)	SDR68055	62.9693	MCSQPETTIIKESSATTIELKDNWYYLNGEKFFIKAIGYEIGARPGQHPYEDEKKDHLELMKFDLENIKKGGYNAIRTWSQFSEAQLQLVQESGLKLIMGLEVNPEEDYSDPKFINHCKTQLENILKYAPKYDCIITYLVINEPQTDHIHKVSASSFKDLMKMMIDMIHEQHPNIPVTLSANAMISDWMDESMYDVYAYNCYGYNEGQTATMGFRDYIKGLNTLNGLDKPFIITEFGHSVSPKGGFGSFGSRTLQEQSEGLISNYRDLIDAGSVGMCPFYYADGWWKGGEKSIHNKEQPEEWFGFWGYKDVNDKYGSPRPVWFAMRDYMKGLIISPKNKTVHTNTTIPIELYNDNSIKKVVVKNRDKIIYSKNITKEGYFSDQLTINPEGLEAMELAFE…	MKPNLALASILSLFLLIIGCSQPETTIIKESSATTIELKDNWYYLNGEKFFIKAIGYEIGARPGQHPYEDEKKDHLELMKFDLENIKKGGYNAIRTWSQFSEAQLQLVQESGLKLIMGLEVNPEEDYSDPKFINHCKTQLENILKYAPKYDCIITYLVINEPQTDHIHKVSASSFKDLMKMMIDMIHEQHPNIPVTLSANAMISDWMDESMYDVYAYNCYGYNEGQTATMGFRDYIKGLNTLNGLDKPFIITEFGHSVSPKGGFGSFGSRTLQEQSEGLISNYRDLIDAGSVGMCPFYYADGWWKGGEKSIHNKEQPEEWFGFWGYKDVNDKYGSPRPVWFAMRDYMKGLIISPKNKTVHTNTTIPIELYNDNSIKKVVVKNRDKIIYSKNITKEGYFS…
126	α-mannosidase	Mannosidases	3.2.1.24	α-D-mannose residues	Thermotoga maritima MSB10	GH38	+	pET-29b(+)	AAD36913	32.748	MNHPGFGTIHLVGHAHIDYAWLWPVEETKRKILRTFANSVLLSKLYPEFVYTQSSAQMYEDLKQNSPELFEEVRKLVEEGRWEPVGGMWVESDCNVPSIESLVRQFYYGQKFFEREFGKKSKVCWLPDVFGFSWVLPQILKEAGIKYFVTTKLNWNDTNEFPYDLCRWRGIDGSEVIYFSFKNPNEGYNGKIDPDTVYKTWKNFRQKDLTNRVLLSFGHGDGGGGPTEEMLENYEVLKDFPGLPHLEMGTVEEFFKKVEIDEELPVWDGELLEHHHHHH	MKGRLWRMLSEIVPYTVLRRERIESWIFSDDAVERIVDPSFEWDFSSAPVRFRKELEPFSVAGEQRAYLKLWFGGETLVLIDGKPYGEINEYHRMLNITPLADGKPHTIEAQVMPRGLFGKPEKPVFTEAFFIVVDEALMKVVKTLELTIKTAEVIEDESLSKKLLDISEEFLSKVWIPRDTGTYLMTALEDPGIKDEIKNTWNTPEFKEFTGVKLPEELRNQILEEFEKFKEKLDRIRKNHPGFGTIHLVGHAHIDYAWLWPVEETKRKILRTFANSVLLSKLYPEFVYTQSSAQMYEDLKQNSPELFEEVRKLVEEGRWEPVGGMWVESDCNVPSIESLVRQFYYGQKFFEREFGKKSKVCWLPDVFGFSWVLPQILKEAGIKYFVTTKLNWNDTNE…
127	β-mannosidase	Mannosidases	3.2.1.25	β-D-mannose residues	Thermotoga maritima MSB11	GH2	+	pET-29b(+)	AAD36691	45.2047	MMNEDLFKEIEDREWIYEREFEFKEDVKEGERVDLVFEGVDTLSDVYLNGVYLGSTEDMFIEYRFDVTNVLKEKNHLKVYIKSPIRVPKTLEQNYGVLGGPEDPIRGYIRKAQYSYGWDWGARIVTSGIWKPVYLEVYRARLQDSTAYLLELEGKDALVRVNGFVHGEGNLIVEVYVNGEKIGEFPVLEKNGEKLFDGVFHLKDVKLWYPWNVGKPYLYDFVFVLKDLNGEIYREEKKIGLRRVRIVQEPDEEGKTFIFEINGEKVFAKGANWIPSENILTWLKEEDYEKLVKMARSANMNMLRVWGGGIYEREIFYRLCDELGIMVWQDFMYACLEYPDHLPWFRKLANEEARKIVRKLRYHPSIVLWCGNNLEHHHHHH	MKRIDLNGFWSVRDNEGRFSFEGTVPGVVQADLVRKGLLPHPYVGMNEDLFKEIEDREWIYEREFEFKEDVKEGERVDLVFEGVDTLSDVYLNGVYLGSTEDMFIEYRFDVTNVLKEKNHLKVYIKSPIRVPKTLEQNYGVLGGPEDPIRGYIRKAQYSYGWDWGARIVTSGIWKPVYLEVYRARLQDSTAYLLELEGKDALVRVNGFVHGEGNLIVEVYVNGEKIGEFPVLEKNGEKLFDGVFHLKDVKLWYPWNVGKPYLYDFVFVLKDLNGEIYREEKKIGLRRVRIVQEPDEEGKTFIFEINGEKVFAKGANWIPSENILTWLKEEDYEKLVKMARSANMNMLRVWGGGIYEREIFYRLCDELGIMVWQDFMYACLEYPDHLPWFRKLANEEARK…
128	α-L-fucosidase	Fucosidases	3.2.1.51	α-L-fucoside	Zobellia galactanivorans	GH95	+++	pHTP1	CAZ95739	89.2201	MGSSHHHHHHSSGPQQGLRAHTLWFDRPAEHFEETLVLGNGKAGASIFGGVATDSIYLNDATLWSGEPVDPYMNPEAYKNLPAIREALKNENYKLADSLQSKLQGSFSQSYMPLGTVYLNFEHKNQPQSYHRQLELEKALSTVTYKVDGVTFTREYFISHADQAMVIRLKSSKKGALNFNIGFNSLLKYELATNGPTLEVNGYAPYHVEPSYRGKMPNPVQFDPNRGTRFTSLFRIKHTDGKLIGTDNTVALKDATEAVVYVSIATSFNGFDKNPATEGLDHKAMASSQLSKASSKPFDALFEAHLKDHQKYFNRVHLDLGKSTAEDLPTDERLKRYAKGEEDKNLEVLYFQYGRYLLISSSRTPNVPANLQGIWNPYIRPPWSSNYTLNINAEENYWL…	MIKPFAYSLKIASVLPVLFSLVSVNLLSSQSAHTLWFDRPAEHFEETLVLGNGKAGASIFGGVATDSIYLNDATLWSGEPVDPYMNPEAYKNLPAIREALKNENYKLADSLQSKLQGSFSQSYMPLGTVYLNFEHKNQPQSYHRQLELEKALSTVTYKVDGVTFTREYFISHADQAMVIRLKSSKKGALNFNIGFNSLLKYELATNGPTLEVNGYAPYHVEPSYRGKMPNPVQFDPNRGTRFTSLFRIKHTDGKLIGTDNTVALKDATEAVVYVSIATSFNGFDKNPATEGLDHKAMASSQLSKASSKPFDALFEAHLKDHQKYFNRVHLDLGKSTAEDLPTDERLKRYAKGEEDKNLEVLYFQYGRYLLISSSRTPNVPANLQGIWNPYIRPPWSSNY…
129	α-L-fucosidase	Fucosidases	3.2.1.51	α-L-fucoside	Zobellia galactanivorans	GH95	+Degradation	pET-29b(+)	CAZ94336	69.4115	MLPIGHFLLVPKGEIEEASMRLDLWNAETSAKIRTSAGEILLRSYVHAESMLVVTEVNATEGENGFEWKWEGEKAISPRQLWGIDKDQPFRVFEGYKENPPFELGETEGISYCLQPLLESGQTVTAWKEIDTGKGRTLVVNVSHSWPDNKAKDLAVATVAQTRAKHFSELERSHRQWWHNYYPQSFVSIPDNKFESFYWIQMYKLASATRKDRAYIDNHGPWLEKTAWPYATWNLNVQLTYWPVYTSNRLPLGESLLNALWDNRENLRNNLPEVYRKESYGIGRAAGTDCIASVGIPGVDSGDWILDQANTPEIGLLPWACHNLWLQYRYSMDESLLREKVFPLLRGAINYYLYFLKGGPDGKLHLPKTYSPEYGQSYDDCNFDLALIRWGCETLLESA…	MRNSLKMVRALLVLCIGTIMGSCGEIPEVEVKLDWPSFLSDHDLVWEQLPEAYTEGAFMGNGMLGNMLYKVPGKNAIRMEICRSDVQDHRGDDQGETPYSRGRLPIGHFLLVPKGEIEEASMRLDLWNAETSAKIRTSAGEILLRSYVHAESMLVVTEVNATEGENGFEWKWEGEKAISPRQLWGIDKDQPFRVFEGYKENPPFELGETEGISYCLQPLLESGQTVTAWKEIDTGKGRTLVVNVSHSWPDNKAKDLAVATVAQTRAKHFSELERSHRQWWHNYYPQSFVSIPDNKFESFYWIQMYKLASATRKDRAYIDNHGPWLEKTAWPYATWNLNVQLTYWPVYTSNRLPLGESLLNALWDNRENLRNNLPEVYRKESYGIGRAAGTDCIASVGIP…
130	α-L-fucosidase	Fucosidases	3.2.1.51	α-L-fucoside	Zobellia galactanivorans	GH95	+++	pET-29b(+)	CAZ94416	86.8286	MCAEKPKETGGKAELKLWYDRPAEIWEEALPVGNGSLGAMVFGRPVMERIQFNEDTFWAGGPITPSKPETKSYLPEVRKLVFDGKYKEADALINKHIIGPKMMPYLPMGDVVIEMKGLDDITDFRRELDLRTAISKVGFSSKGIAYKREVFSAVEENAIVIRLEASKEKSLNFSIALDNQIGATSQVLDANNLELSGTAPDRANRKSELRFVSRLNIGENDGHTIINDSTITVSGASKVTLLLFAATNFKNYKDVSGNPDFKCKTLLDLVHLKSFEQIREQHITNHQRLFERLDFDMPTNSNSGLPTNERLEKFQEETDPSLVALYYQFGRYLLMSSSRGNSQPANLQGIWNQNPTPPWDSKYTTNINLEMNYWPAEASNLAECAIPLFTSIRQLAEAG…	MRFLNLSSFTNSIALLCLCLFLGCAEKPKETGGKAELKLWYDRPAEIWEEALPVGNGSLGAMVFGRPVMERIQFNEDTFWAGGPITPSKPETKSYLPEVRKLVFDGKYKEADALINKHIIGPKMMPYLPMGDVVIEMKGLDDITDFRRELDLRTAISKVGFSSKGIAYKREVFSAVEENAIVIRLEASKEKSLNFSIALDNQIGATSQVLDANNLELSGTAPDRANRKSELRFVSRLNIGENDGHTIINDSTITVSGASKVTLLLFAATNFKNYKDVSGNPDFKCKTLLDLVHLKSFEQIREQHITNHQRLFERLDFDMPTNSNSGLPTNERLEKFQEETDPSLVALYYQFGRYLLMSSSRGNSQPANLQGIWNQNPTPPWDSKYTTNINLEMNYWPAE…
131	α-L-fucosidase	Fucosidases	3.2.1.51	α-L-fucoside	Zobellia galactanivorans	GH95	+	pET-29b(+)	CAZ97672	86.2097	MMKNGNKLWYTQPAADWMEALPIGNGKLGAMVFGGVESERLQLNEESVWAGPPIPENRVGAFKSIEKARALIFQGDYLEANKVMQDNVMGERIAPRSYQPLGNLILNFNLKGSPTDYRRELDLKRAIAKTDFTVNGVRYTREYFSSAIENTIVVVLTANQPKAISLELKMDRKADFEVAGVGKNRLRMWGQASQKGKHLGVKYETQVMALPKGGKMSSENGNIKITAANSVVLLVSAKTDYNKKDPFSPFTENLSTACASVLKKTARKSVKKLKEEHIDDYQHYFNRVVLDLGSFPGEDKPTNERLEAVINGADDPGLMELYFQYGRYLLISSSRPGSLPANLQGIWNDHLAAPWNSDYHTNINMQMNYWPAEVANLSECHEPFFEFIESLVPSGKKTA…	MQYNYKFISAVLLLFFSLGQQALLAQTSPIGMKNGNKLWYTQPAADWMEALPIGNGKLGAMVFGGVESERLQLNEESVWAGPPIPENRVGAFKSIEKARALIFQGDYLEANKVMQDNVMGERIAPRSYQPLGNLILNFNLKGSPTDYRRELDLKRAIAKTDFTVNGVRYTREYFSSAIENTIVVVLTANQPKAISLELKMDRKADFEVAGVGKNRLRMWGQASQKGKHLGVKYETQVMALPKGGKMSSENGNIKITAANSVVLLVSAKTDYNKKDPFSPFTENLSTACASVLKKTARKSVKKLKEEHIDDYQHYFNRVVLDLGSFPGEDKPTNERLEAVINGADDPGLMELYFQYGRYLLISSSRPGSLPANLQGIWNDHLAAPWNSDYHTNINMQMNY…
132	α-L-fucosidase	Fucosidases	3.2.1.51	α-L-fucoside	Zobellia galactanivorans	GH95	+++	pET-29b(+)	CAZ97673	88.7938	MQEKEVVQNKALTLWYTSPAKKWTDAFPLGNGRLAAMTFGGVAQERFQLNEESLWAGVPSNPFAEDYRAKLTKLQKLILEGKTLEANAFGLENMTAAPASFRSYEPLGDIVLDFKDTTHISNYKRALDLETGISKVTYRTEDSEMVRESFISAEDDALFIRLSAKGSKKINCTISLARPKDVRITATPEGKLYMLGQIVDIEAPEAHDENAGGSGEGGEHMSFAAGLQTKVSGGKLCHTEHNLVIENADEVLIAYTAATNYDLSKLNFDASVDPSLKVRGILEKLDQKSWKELEYTHREEHRNMFDRVQFDLGTSPNDSLPTDERLLAFKNGAKDTGLPVQLFQFGRYLLMGSSRGPAVLPANLQGKWSERMWAPWEADYHLNVNLQMNYWPADVTNIS…	MGMMTKKTIHILGGLLLLISFSAWSQEKEVVQNKALTLWYTSPAKKWTDAFPLGNGRLAAMTFGGVAQERFQLNEESLWAGVPSNPFAEDYRAKLTKLQKLILEGKTLEANAFGLENMTAAPASFRSYEPLGDIVLDFKDTTHISNYKRALDLETGISKVTYRTEDSEMVRESFISAEDDALFIRLSAKGSKKINCTISLARPKDVRITATPEGKLYMLGQIVDIEAPEAHDENAGGSGEGGEHMSFAAGLQTKVSGGKLCHTEHNLVIENADEVLIAYTAATNYDLSKLNFDASVDPSLKVRGILEKLDQKSWKELEYTHREEHRNMFDRVQFDLGTSPNDSLPTDERLLAFKNGAKDTGLPVQLFQFGRYLLMGSSRGPAVLPANLQGKWSERMWAP…
133	α-L-fucosidase	Fucosidases	3.2.1.51	α-L-fucoside	Zobellia galactanivorans	GH95	++	pET-29b(+)	CAZ97678	90.2546	MQNTDSKENGFDPATVLWYDKPASMWEEALPVGNGRIGAMVYGKSGEEKIQFNEETYWSGGPYSQVVKGGYKKLPEIQKYIFNGEPIKAHKLFGRALMGYPVEQQKYQSLANLHLFFGQDSVDNYRRSLDLKTGVVTVEYTYGGVNYTKEVFASAVDQTIAIRITADKPGSINFDAELRGVRNSAHSNYATDYFRMDGLGKDQLKLTGKSADYMGVEGKLRYEARIKAVPEGGTMSIDGTMLSIKNADAATLYFVAATNFVNYKDVSADENKRVEDMLAKVQQSSFDAIKKSALADYKEYFDRVSLTLPTTDNSFLPTDKRMVEIQSSPDPQLSTLCYNFGRYLLISSSRPGTQPANLQGIWNNDMNPAWDSKYTTNINTEMNYWAVESANLSELSEPL…	MSSIMRLKRTILLTLICTSSVLIAQNTDSKENGFDPATVLWYDKPASMWEEALPVGNGRIGAMVYGKSGEEKIQFNEETYWSGGPYSQVVKGGYKKLPEIQKYIFNGEPIKAHKLFGRALMGYPVEQQKYQSLANLHLFFGQDSVDNYRRSLDLKTGVVTVEYTYGGVNYTKEVFASAVDQTIAIRITADKPGSINFDAELRGVRNSAHSNYATDYFRMDGLGKDQLKLTGKSADYMGVEGKLRYEARIKAVPEGGTMSIDGTMLSIKNADAATLYFVAATNFVNYKDVSADENKRVEDMLAKVQQSSFDAIKKSALADYKEYFDRVSLTLPTTDNSFLPTDKRMVEIQSSPDPQLSTLCYNFGRYLLISSSRPGTQPANLQGIWNNDMNPAWDSKYTT…
134	α-L-fucosidase	Fucosidases	3.2.1.51	α-L-fucoside	Zobellia galactanivorans	GH29	+	pET-29b(+)	CAZ97754	53.0723	MQTPETTSNRYGKLLQDFVDMRFGMFLCYNIMSYGASWGEANYDISTFNPKNLNTAQWADAAVSAQMKFGLLTTKHHEGFCLWDSKVTDYDVASTPYKKDIVKQYVESFRKKGLKVGLYYSIWDSTHGIDKDKIGPKELDFIKTQITELLTNYGKIDYFVVDGWFWRMGHHEVPFSEIRELIRKLQPDCLLTDHTHLQAPYQLDIPYFEGPFGAFPKEDNQMASALGHCSFKGNGWFWSPETPNGMFKKESTEKLVSKLKTLESRYCNFMLNCMPNRDGLLDPAFISLLSDIGKKWSPNESRIDLPLKKRLIYSAPIVRATASSGEASYLIDATQYKTDFKHWVSDASSIQTLTFDLGRPKNIDIITLVPNHKSKPAPETALSEGNILECKTYISNDNE…	MKIIRATILALLCCLEVASQTPETTSNRYGKLLQDFVDMRFGMFLCYNIMSYGASWGEANYDISTFNPKNLNTAQWADAAVSAQMKFGLLTTKHHEGFCLWDSKVTDYDVASTPYKKDIVKQYVESFRKKGLKVGLYYSIWDSTHGIDKDKIGPKELDFIKTQITELLTNYGKIDYFVVDGWFWRMGHHEVPFSEIRELIRKLQPDCLLTDHTHLQAPYQLDIPYFEGPFGAFPKEDNQMASALGHCSFKGNGWFWSPETPNGMFKKESTEKLVSKLKTLESRYCNFMLNCMPNRDGLLDPAFISLLSDIGKKWSPNESRIDLPLKKRLIYSAPIVRATASSGEASYLIDATQYKTDFKHWVSDASSIQTLTFDLGRPKNIDIITLVPNHKSKPAPETA…
135	α-L-fucosidase	Fucosidases	3.2.1.51	α-L-fucoside	Zobellia galactanivorans	GH29	+	pET-29b(+)	CAZ97782	57.1813	MQQKFKPEWESLKQHKAAPDWFADAKLGVYFHWGVYSVPAWGSEWYPRWMYIYDREGWGEDIYDYHKTTYGKDFQYHDFIPQWKGEKFNAVEWVDMFEGMGARFIGSIAEHHDGFSLWDSKVNEWNSKAMGPGIDVVKAIGEETKKRKLKFMATFHHGFHMMFYPKNENTFLRPVSQFNWVYDSVEVPQAPKYRKLYGNLGYDEANDLWLEKLNEVIEAHCPDYIWMDFGQRFIKEGHRKQFLANYFNKAEALGKEVVVNTKGTFFPTELAVVNVERATMEDITPDVWITDFILGSSWCYNQAKRTAINPHKAIRMLAEVVSKNGVMLLSAGPMADGTIPEEQVKAMEGIGAWLKLYGEAIYNTKPFVAFGEGPTILKRDPKDAWNAYGAIKKGLADLN…	MKKYVAILLIAFTHLGLAQQKFKPEWESLKQHKAAPDWFADAKLGVYFHWGVYSVPAWGSEWYPRWMYIYDREGWGEDIYDYHKTTYGKDFQYHDFIPQWKGEKFNAVEWVDMFEGMGARFIGSIAEHHDGFSLWDSKVNEWNSKAMGPGIDVVKAIGEETKKRKLKFMATFHHGFHMMFYPKNENTFLRPVSQFNWVYDSVEVPQAPKYRKLYGNLGYDEANDLWLEKLNEVIEAHCPDYIWMDFGQRFIKEGHRKQFLANYFNKAEALGKEVVVNTKGTFFPTELAVVNVERATMEDITPDVWITDFILGSSWCYNQAKRTAINPHKAIRMLAEVVSKNGVMLLSAGPMADGTIPEEQVKAMEGIGAWLKLYGEAIYNTKPFVAFGEGPTILKRDPK…
136	α-L-fucosidase	Fucosidases	3.2.1.51	α-L-fucoside	Zobellia galactanivorans	GH29	+	pET-29b(+)	CAZ94270	47.5901	MQEIDFKPTYESLKQYTTPEWFRDAKFGIWSHWGPQSVPERGDWYARFMYLQGVLDWGEKFDVNESHTKRYGHPSEFGYKDLIPLFTAEKWNPEKLMELYQKAGARYFVSMGQHHDNFDMWNSKLQPWNSVNMGPKRDIVKEWQDAAKKNGMPFGVSFHGEAAWTFFESSRLSDHKGPFQGVPYDGWQTKEDGKGKWWEGYDPRDLYGQPHKPKLPANVKYAEEVVEEGEPPSDAFLDNFIGRVYDVLDQYHPELIYFDSGHFPAGKARGTKLIADFYNMSQKWNKGINQAVVNAKHLTDEEQQMFMLDFENTHSSEVRKLPWQTDIGFDGWFYLEKEKEDYLPTQDVIHTLADIVSKNGNMLLNITQSANGEIHPYAYQFLKEMTQWMAINSEGIHGL…	MNSKYHLFALLLVQALIGPKSAFAQEIDFKPTYESLKQYTTPEWFRDAKFGIWSHWGPQSVPERGDWYARFMYLQGVLDWGEKFDVNESHTKRYGHPSEFGYKDLIPLFTAEKWNPEKLMELYQKAGARYFVSMGQHHDNFDMWNSKLQPWNSVNMGPKRDIVKEWQDAAKKNGMPFGVSFHGEAAWTFFESSRLSDHKGPFQGVPYDGWQTKEDGKGKWWEGYDPRDLYGQPHKPKLPANVKYAEEVVEEGEPPSDAFLDNFIGRVYDVLDQYHPELIYFDSGHFPAGKARGTKLIADFYNMSQKWNKGINQAVVNAKHLTDEEQQMFMLDFENTHSSEVRKLPWQTDIGFDGWFYLEKEKEDYLPTQDVIHTLADIVSKNGNMLLNITQSANGEIHP…
137	α-L-fucosidase	Fucosidases	3.2.1.51	α-L-fucoside	Zobellia galactanivorans	GH29	+	pET-29b(+)	CAZ96365	56.0322	MQLQPKKFQAEWESIRAGYEIPEWFRDAKFGIFLHWGPYAVPAYSSEKYPRGIYDEKWSKGGKKPYTYHRAHYGDPSKFGYKDFIPDFKAEKFDAEEWAALFKNAGARYVVPVAEHHDGYAMYASKHTRWNVKDTGPKKDVMRMLSDAVKAKGMKFGVSSHFARHRVYYRKDDPTWDTNNPEFYDLYGEPIGNDTLPTKKFLNLWWNRTTDIIDNYEPDLLWFDFGLDKPGFEVVHKKILAYYYNKGEEWNKGVVFQNKNMRNKSFPEDLIVLDIERGRMDGIFKYPWQTDTSIGKISWGYVTNEEYKTSNYLLDELIDIVSKNGCLLLNIGPKADGTIPDEAQKILNEMGQWLSLNGEAIYDTRPWTIFGEGPTKVETGHHSEKNNKESGPEDFRFTT…	MTTKNKFVSQVAMTLLLFMGITALHAQLQPKKFQAEWESIRAGYEIPEWFRDAKFGIFLHWGPYAVPAYSSEKYPRGIYDEKWSKGGKKPYTYHRAHYGDPSKFGYKDFIPDFKAEKFDAEEWAALFKNAGARYVVPVAEHHDGYAMYASKHTRWNVKDTGPKKDVMRMLSDAVKAKGMKFGVSSHFARHRVYYRKDDPTWDTNNPEFYDLYGEPIGNDTLPTKKFLNLWWNRTTDIIDNYEPDLLWFDFGLDKPGFEVVHKKILAYYYNKGEEWNKGVVFQNKNMRNKSFPEDLIVLDIERGRMDGIFKYPWQTDTSIGKISWGYVTNEEYKTSNYLLDELIDIVSKNGCLLLNIGPKADGTIPDEAQKILNEMGQWLSLNGEAIYDTRPWTIFGEGP…
138	α-L-fucosidase	Fucosidases	3.2.1.51	α-L-fucoside	Zobellia galactanivorans	GH29	+	pHTP1	CAZ94411	54.7903	MGSSHHHHHHSSGPQQGLRQTTIDKKSKPLPELQLDFVNTRYQAYFHYNMATFNNVNSEEKQGRAYGKVAPTTWAPTGLDTDQWAQVVKDARMTGGWLTTKHHGGFCLWDSAYTDYDVASSGVKTDVVKAFVDSFRKAGLKVGLYYSILDYHHKVENGSTSRAEIEFTKNQIRELLTNYGPIDYINFDGWSSWPTNPDFDDMPYGEIYALVKSLQPNCLIVNHTYESNLAHAEVPFADAAGRAYPYHKDYMRPTAASDFIQRGWWWDNNNGFGVSKSVDYLLKQLNSYNSHNSVYILNISPNPEGRIDEDVITRLKETAAVWQKPAPLEKPGSDWGFSYEVSENLAFLKPCSQSTTHPYINDKRAYPRADIAVDGVTEGNWEMEQTSGTKQQMNPWWMV…	MKIVKIVALFLIATHIQAQTTIDKKSKPLPELQLDFVNTRYQAYFHYNMATFNNVNSEEKQGRAYGKVAPTTWAPTGLDTDQWAQVVKDARMTGGWLTTKHHGGFCLWDSAYTDYDVASSGVKTDVVKAFVDSFRKAGLKVGLYYSILDYHHKVENGSTSRAEIEFTKNQIRELLTNYGPIDYINFDGWSSWPTNPDFDDMPYGEIYALVKSLQPNCLIVNHTYESNLAHAEVPFADAAGRAYPYHKDYMRPTAASDFIQRGWWWDNNNGFGVSKSVDYLLKQLNSYNSHNSVYILNISPNPEGRIDEDVITRLKETAAVWQKPAPLEKPGSDWGFSYEVSENLAFLKPCSQSTTHPYINDKRAYPRADIAVDGVTEGNWEMEQTSGTKQQMNPWWMVD…
139	α-L-fucosidase	Fucosidases	3.2.1.51	α-L-fucoside	Zobellia galactanivorans	GH29	+	pHTP1	CAZ94415	56.263	MGSSHHHHHHSSGPQQGLRQKPYEANWKSIDSRPVPEWYTDAKFGIFIHWGPYSVPAFSKVGEYSEWYWMNLANPQRVKNGYKETNEFHNRVYGENFTYPDFVPLFTADMYDADQWARIFEKSGAKYVVLTSKHHDGYTLWPSKESDKSWGRPWSATNSGPGRDLLGELTTAVRKTDVKMGIYYSLYEWFNPLYTSDVDLYVDQHMVPQFKDVVNKYSPSLIFTDGEWDYPHTTWKATELLSWLYNESPSKEDVVINDRWGKETRHHHGGYYTTEYGSGMPNADVPWEENRGMAHSFGFSKTENFEDYNSTQELLYMLIDIVSRGGNFLLDIGPTADGRIPVIMQERLLEMGDWLNVNGEAIYGTTLWKETCQWTDGQVQDAKRGRYKVKYDVMKLTVD…	MIKMIHTNRGKLFLLTLLLSLQGFAQKPYEANWKSIDSRPVPEWYTDAKFGIFIHWGPYSVPAFSKVGEYSEWYWMNLANPQRVKNGYKETNEFHNRVYGENFTYPDFVPLFTADMYDADQWARIFEKSGAKYVVLTSKHHDGYTLWPSKESDKSWGRPWSATNSGPGRDLLGELTTAVRKTDVKMGIYYSLYEWFNPLYTSDVDLYVDQHMVPQFKDVVNKYSPSLIFTDGEWDYPHTTWKATELLSWLYNESPSKEDVVINDRWGKETRHHHGGYYTTEYGSGMPNADVPWEENRGMAHSFGFSKTENFEDYNSTQELLYMLIDIVSRGGNFLLDIGPTADGRIPVIMQERLLEMGDWLNVNGEAIYGTTLWKETCQWTDGQVQDAKRGRYKVKYDV…
140	Alginate lyase / Poly(β-mannuronate) lyase	Alginate lyases	4.2.2.3	Alginates	Pseudomonas fluorescens	-	+	pET-29b(+)	WP_011332553	40.6169	MAAPLRPPQGYFAPVDKFKTGDKSEGCDAMPTPYTGPLQFRSKYEGSDKARATLNVQSEKAFRDTTKDITTLERGTAKRVMQFMRDGRPEQLDCTLNWLTAWAKADALMSKDFNHTGKSMRKWALGSMASSYIRLKFSDSHPLAQHQQEAQVIEAWFSKMADQVVSDWDNLPLEKTNNHSYWAAWSVMATSVATNRRDLFDWAVKEYKVGVNQVDADGFLPNELKRQQRALAYHNYALPPLAMIASFAQVNGVDLRQENNGALKRLGDRVLAGVKDPDQFEKKNGKEQDMTDLKQDMKFAWLEPFCTLYTCSPDVIEKKHGMQPFKTFRLGGDLTKVYDPSHEKGNKGSLEHHHHHH	MRNPKLKTLLAPTLLGLAIFAGTAQAAAPLRPPQGYFAPVDKFKTGDKSEGCDAMPTPYTGPLQFRSKYEGSDKARATLNVQSEKAFRDTTKDITTLERGTAKRVMQFMRDGRPEQLDCTLNWLTAWAKADALMSKDFNHTGKSMRKWALGSMASSYIRLKFSDSHPLAQHQQEAQVIEAWFSKMADQVVSDWDNLPLEKTNNHSYWAAWSVMATSVATNRRDLFDWAVKEYKVGVNQVDADGFLPNELKRQQRALAYHNYALPPLAMIASFAQVNGVDLRQENNGALKRLGDRVLAGVKDPDQFEKKNGKEQDMTDLKQDMKFAWLEPFCTLYTCSPDVIEKKHGMQPFKTFRLGGDLTKVYDPSHEKGNKGS
141	Polysaccharide lyase / Alginate Lyase	Alginate lyases	4.2.2.-	Alginates	Zobellia galactanivorans	PL12	-	pET-29b(+)	CAZ96066	17.0631	MFFIKKGSDNSEVYLHVDIAPLGYLSIAAHGHADALSFFLNIDGKPYIIDPGTYTYHSFPEWRAYFKGTLAHNTVRIDGLDQSVNGGPCLWLNHYQTEVLEVKDTPEEIVLKGSHNGYAQQGVQHIRTYTIDKKDDSILIVDLEHHHHHH	MSLPEVVYRVRTALKKKKDQRFKMGYLPKGNLNHLPKPLFFAPRTEEEIVLRDYSIFGHGLNYQQAIDWHKDLMDGREFPKKFSFDIDTRSGKNGTVKVVWEVNRLQYLVHICHKYHQSKDKKYLDLFVQHIEDWHKANPYLTGVNWYSNIEVNIRIINWVFCWEMIGANELMASDADFKKFAETTWLPLIELHARHAYRYESKYSSSNNHLIAEASGLFIAGCYWSFKDSDRWVKKGQAILEEEIEKQHSANGINKEEASEYIQFITDFFLIAFLIGERSGHGFSKTYTHTLKTIFDYIYHLMDMGGNVPYYGDDDDGKVISLTTDESHFNNFRSLLTSAAIVFKDPKYKGKAPLFDLKNQVLFGDAGRQIFDSLVVPQKVEPKTVLYKNEGHFFIKK…
142	Alginate lyase / Poly(β-mannuronate) lyase	Alginate lyases	4.2.2.3	Alginates	Zobellia galactanivorans	PL7	++++	pET-29b(+)	CAZ96768	33.8669	MCQDSNDLAVAANHQDGPYANSDTPETESVDIKKYKLPKIDLSHWKLTLPVGKPTEVEPPEILEYATNEVVRPYFYNDSTDGSLVFYAFPNSTTANTKYSRSELREQMVPGDNNVNWTFEQGGRMKGTLAVDEITKDSDGKYHRTIIMQIHGRLTNEQKELIGAKDNNAPPILKIYWDKGYVRVKTKVLKNKSASDQEILHEEAWGDDEGYTFPDYVGFKKFKLEVKVSKGKLVVIMNNTEYAVYDDVNIKRWGIFENYFKAGNYFQSKDEGSYAKVKFYDLEVIHLEHHHHHH	MQFLSNFFRACYLSLVLVSAGNCQDSNDLAVAANHQDGPYANSDTPETESVDIKKYKLPKIDLSHWKLTLPVGKPTEVEPPEILEYATNEVVRPYFYNDSTDGSLVFYAFPNSTTANTKYSRSELREQMVPGDNNVNWTFEQGGRMKGTLAVDEITKDSDGKYHRTIIMQIHGRLTNEQKELIGAKDNNAPPILKIYWDKGYVRVKTKVLKNKSASDQEILHEEAWGDDEGYTFPDYVGFKKFKLEVKVSKGKLVVIMNNTEYAVYDDVNIKRWGIFENYFKAGNYFQSKDEGSYAKVKFYDLEVIH
143	Alginate lyase / Poly(β-mannuronate) lyase	Alginate lyases	4.2.2.3	Alginates	Zobellia galactanivorans	PL17	+	pET-29b(+)	CAZ96774	26.3341	MVYKYAAQGLSHGHYDKLSFSLYEKGTEILQDYGLARFVNIEQKGGGNYLKENTTWAKQTIAHNTLVQNETSHFEGKYEVGSQHHSELYFFDASNPEVQVVSAKEQNAYPGTEMHRTMALIKTDGFEKPFVLDILRVGSNAANQYDLPFYFKGQVMQTNFDFTTPKSLEPLGSDNGYQHLWSEGLGQPKGDNSQLSWLENGRFYTLTTATNNDDELHFVRIGALEHHHHHH	MNMTKYIPVLQSLLFVLLLSFSGHAQEHPSLILTKAGVEKIRAELGNIPIFDATLEKVKAEVDAEIALGIDTPLPKDYSGGYTHERHKRNFFILQKAGVLYQILNDEKYALYIKDMLFQYEGMYKDLPVHPQTRSYARGKLFWQCLNDSNWLVYVSQAYDCVYDYLSKKERKQLEKNLFRPFADYISIENPQFYNRVHNHSTWGNAAVGMIGLVMGDEELIQRALYGIEDDGLPIGAKDNDGGFIKVEGQKAGFLANIDEPFSPDGYYTEGPYYQRYAMYPFLIFAEALHNVRPQQKIFEHKDGVLLKSVNTLLSLSDADGEFFPLNDAQKGMSYHSRELVTAVDIAYHYGNHNPQLLSIAEEQGQVLLDDSGLAVALGIREGKSEDFQKKSIKLSDGA…
144	Alginate lyase / Poly(β-mannuronate) lyase	Alginate lyases	4.2.2.3	Alginates	Zobellia galactanivorans	PL6	+	pET-29b(+)	CAZ98265	88.1394	MMTKQILSVSNMTKASLLVLSVVLSLFSFIENPNDKGIYVKNSTELNEAIDQANPGDEIIMANGDWNDVQIRFLGYGKEGQPITLKAETPGKVFIGGKSDLKLGGEYLVVNGLYFINGASPSNAVIEFAINEDTVANHSRITNSVILDFNKAQRNETDLWVLFKGRHNQLDHCYIAGKSNRGPTVRIDLAGNQNIKNYHKINNNYFGPRPPKGGPSAETIQLGNSYTSMTPSHTLVAHNFFDRCNGEVEVISSKSNFNEFRNNVFYKSEGSLVTRHGNYCIIDGNYFIGDTNSEQIGGVRLIGTGHWVTNNYFYNLKGKTFRSPLAVMNGIPKSPLNRYIQVTDVVVVHNTWVNCTSPLQFGVGSNVDQKDILPASEIRSERPIRTIVANNLIYSDKGD…	MTKQILSVSNMTKASLLVLSVVLSLFSFIENPNDKGIYVKNSTELNEAIDQANPGDEIIMANGDWNDVQIRFLGYGKEGQPITLKAETPGKVFIGGKSDLKLGGEYLVVNGLYFINGASPSNAVIEFAINEDTVANHSRITNSVILDFNKAQRNETDLWVLFKGRHNQLDHCYIAGKSNRGPTVRIDLAGNQNIKNYHKINNNYFGPRPPKGGPSAETIQLGNSYTSMTPSHTLVAHNFFDRCNGEVEVISSKSNFNEFRNNVFYKSEGSLVTRHGNYCIIDGNYFIGDTNSEQIGGVRLIGTGHWVTNNYFYNLKGKTFRSPLAVMNGIPKSPLNRYIQVTDVVVVHNTWVNCTSPLQFGVGSNVDQKDILPASEIRSERPIRTIVANNLIYSDKGDK…
145	Alginate lyase / Poly(β-mannuronate) lyase	Alginate lyases	4.2.2.3	Alginates	Zobellia galactanivorans	PL6	++	pET-29b(+)	CAZ98267	85.1447	MQQKNTVKNVAEFNEALRTVQPGDSIVLANGIWKDSELLFEAEGTAEKPITLTVEEKGKVTLEGESNLRMAGNHLIVKGLIFKNGHTPTNAVISFRKDREKMANHSRLTECVIDNFNNPERQVQDYWITIYGKNNRIDHNHIVGKKNLGVTMIVGLDTEGSRANNHKIDHNYFGPRPTYGNNGGETLRIGTSHHAMENSNTLVESNYFDRCNGEHEIISNKSCQNTFKYNTFFECTGTLTMRHGNETLVDGNVFIGNGKPSTGGVRVINESQTVINNYHIGLTGYRFRGAFVMMNGVPNSPPNRYVPVIDSKVNNNTFVNCENILFGAGSDEERSQAPQTSEFSRNIIYNDTKKDIFTINDDISGISFKNNILGKNSETTIEKGFVNADIQLVKNGQGF…	MRHLHNFFSFIFLLGTFSFVTAQQKNTVKNVAEFNEALRTVQPGDSIVLANGIWKDSELLFEAEGTAEKPITLTVEEKGKVTLEGESNLRMAGNHLIVKGLIFKNGHTPTNAVISFRKDREKMANHSRLTECVIDNFNNPERQVQDYWITIYGKNNRIDHNHIVGKKNLGVTMIVGLDTEGSRANNHKIDHNYFGPRPTYGNNGGETLRIGTSHHAMENSNTLVESNYFDRCNGEHEIISNKSCQNTFKYNTFFECTGTLTMRHGNETLVDGNVFIGNGKPSTGGVRVINESQTVINNYHIGLTGYRFRGAFVMMNGVPNSPPNRYVPVIDSKVNNNTFVNCENILFGAGSDEERSQAPQTSEFSRNIIYNDTKKDIFTINDDISGISFKNNILGKNSE…
146	Alginate lyase / Poly(β-mannuronate) lyase	Alginate lyases	4.2.2.3	Alginates	Zobellia galactanivorans	PL14	+	pET-29b(+)	CAZ98462	44.5121	MCASQKKETVQFSPEKILDENVKKIKDVQKTVKSVDQFPRNIHKGQTQWETVGPRDWCSGFWPGVLWYAYEHSQDSGLKTSAMKSTEALRQIAYSPAENHDIGFMLYCSYGNGYRLTGNEDYKEVLLAAADTLATLYNPNVGSILSWPIKKDEYKHNTIVDNMMNLELLFWAAKNGGSQHLYNLSESHAKVTMDNLVRDDASMFHLGSFDDETGEFLKGMTHQGYADDSMWARGQTWGIYGFAIAYRETGNKDFLNTAIRLTDHFLERLPEDGIPYWDFDDPKIPNAPKDASAAAIAACGMLELSELVEEKDQKKKYIQAAKDLIEKLSSDTYLSGDTNQALLLHSTGHHPRNSEIDMPIVYADYYYMEALLRLKKLGLSIKQLEHHHHHH	MKRKLSIVSLCFVLVLFTVTKTKAQTADVYHFNFDELPTGPYDKDQIKDALGVSFCKGADEGRVSIESFPDQGKTLKVKYPKGQVKTGESGIHTKVYFNDGQFHDELYMSYKVYFPSDFEFRAGGKLPGLSYQTSDRNMSLRLMWRKNGLVETYVHYNTKPTRPDYKASINWSLTDPIEEANGGPQADQVKFTKGTWQHIEMYYKLNTPGKQDGIMRGWLNGQLALEITNVEDFRQVGEGDIGLNSFYLSSFFGGSDESFQPTKDVYAYFDDFKVSTHRIGPPSRTGNELQIGASANEAQQSLQNPSDTSDTEVKIYPNPVLDGILYLEGIDADTKNISIYSMMGYRVKSWVPDTSTKTPSIDLGQLDTGTYIMVIESNKRKITKMIYKV
147	Endo-1,3-β-glucanase / Laminarinase	1,3-β-Glucanases	3.2.1.39	Laminarin	Zobellia galactanivorans	GH64	++++Different MW	pET-29b(+)	CAZ95068	42.5245	MQTADVYHFNFDELPTGPYDKDQIKDALGVSFCKGADEGRVSIESFPDQGKTLKVKYPKGQVKTGESGIHTKVYFNDGQFHDELYMSYKVYFPSDFEFRAGGKLPGLSYQTSDRNMSLRLMWRKNGLVETYVHYNTKPTRPDYKASINWSLTDPIEEANGGPQADQVKFTKGTWQHIEMYYKLNTPGKQDGIMRGWLNGQLALEITNVEDFRQVGEGDIGLNSFYLSSFFGGSDESFQPTKDVYAYFDDFKVSTHRIGPPSRTGNELQIGASANEAQQSLQNPSDTSDTEVKIYPNPVLDGILYLEGIDADTKNISIYSMMGYRVKSWVPDTSTKTPSIDLGQLDTGTYIMVIESNKRKITKMIYKVLEHHHHHH	MKTFYFTLLYLILGGALLSAQTLPYQIANNSEFPDDEVYVAVVGEIGGFVWVDPVNGQVNRMSRSDNTVPGPVINGNLGPGLDGRYANCFRKLSDIPNKTVNIPKIAGCRILISFGSPLYLYFFGYDGDPRGYAAPNLENPTDPNQGITFESIELTYNEFGIFNNTSRVDAFQHPIGLEVEGVDFFKKVGELKSSQEIQDAWARTAPPEFQGLLKRDQGIIKFPTKDDSFPADYMDGYIDAIWSKYRNAELYFNAGDAGRWRGRVQGANFVFERESDGQVATIPGKPTTLMAMEGSGVMASGQRWDLVVQAQMVAAITRHAIDLNAPSGAFQDFGDASRYYQVEPYNWYSKFFHRADISFEGQTYTFAYDDVFDQSSTISTGQPLRAKITLGPIEGDGD…
148	Endo-1,3-β-glucanase / Laminarinase	1,3-β-Glucanases	3.2.1.39	Laminarin	Zobellia galactanivorans	GH16	-	pET-29b(+)	CAZ95071	83.0307	MAEWITYGREIPTADSLLYLAHPAPIFRKEFKSKGEISKATLYITSAGYYKGSINGEAIGKNVLDPAWTDYSKRTYYTAYEITQQLKEGSNCLGVILGNGFYNPLPLRKWGRRNLRTDLTVGKPTFIAQLVVAYKNGETDTINTDNTWKYTYGPIQKNSVYLGTVYDAKQEIENWNQPGFNDASWSKAIPDKGPGGKLQQAFFPPVQVTQTITPVAITNPEKGTYVIDMGVNFTGTYKIKLSGKVGDTINFRFGERIYDDGTLNPMTTVIGQIKKKGIGGPGAPEIAWQTDSYIVGKESPSWFEPEFTYHVYRYMEVKGLEKAPAVSDVHGLLMHTHVSEAGEFNSSSELLNSIQEITRRSFVTNLISVQSDCAAREKFGYGGDLNATSESYINNYDMQ…	MGTPMYLKSILLVFIWSILVLSSVQAQVGQVLWEDNFDTFDESLWTPDIGDGCAQGICGWGNQELQSYESDNVYIEDVPGEPGNKALVIEAKRENSGSKSFTSGKVTTNKKVAIHYGLIEVRVRVPDLQTGLWPAVWLLGTSNLVWPAKGEIDMMEMGFNQEERTRQLEPNSTVNTYTGANAFFPIPDNGGVGNIAYDVDYNTPYVADRPLNDRFVTYKLYWEPTSLRFVVEDDGTEYDLYAGPLPLDPEGDTAAFTRPFYMLLNLAVGGSLTGVLDPNGINAPLPGKMMVDYVRVSEYNGHGSVEFGDGSDDLVAESGNFGVFTENTPVANGLNFGSDADIFVFSDTFAEGSEAPYEGEEVISWETSSSNTWFGAGITSLFGKNMSNYVEEGTMKFKI…
149	α-L-rhamnosidase	Rhamnosidases	3.2.1.40	α-L-rhamnose residues in α-L-rhamnosides	Zobellia galactanivorans	GH78	+	pET-29b(+)	CAZ95279	57.3283	MQTLPYQIANNSEFPDDEVYVAVVGEIGGFVWVDPVNGQVNRMSRSDNTVPGPVINGNLGPGLDGRYANCFRKLSDIPNKTVNIPKIAGCRILISFGSPLYLYFFGYDGDPRGYAAPNLENPTDPNQGITFESIELTYNEFGIFNNTSRVDAFQHPIGLEVEGVDFFKKVGELKSSQEIQDAWARTAPPEFQGLLKRDQGIIKFPTKDDSFPADYMDGYIDAIWSKYRNAELYFNAGDAGRWRGRVQGANFVFERESDGQVATIPGKPTTLMAMEGSGVMASGQRWDLVVQAQMVAAITRHAIDLNAPSGAFQDFGDASRYYQVEPYNWYSKFFHRADISFEGQTYTFAYDDVFDQSSTISTGQPLRAKITLGPIEGDGDGGGSSLDPLPSHVIEAESF…	MNLFLSIFLFCSPLFLLGQSELNYPELLYPPQAIKANWVSHPDIQGGEDRIVLFRNEWMVDDPSEAFIINISADNHYFLYVNGNLVTHGPQLSDIRHWKYETIDLKTYLKTGKNLIAIKVVNYGKRRFYGMQSIFTSLMVNGATENAKVLNTSGTDDGWKCSIDDSYRALEVNWRGGGPKSIVGGFYANNPTDFVDKNHYPTDWEQPDFDDSDWVDTQFFEGASSMGGSMAYLLEPRNLPLLTWEKEGIGHTVRTSDIDVSEFPVSGKTVVPEHKKIRFLIDQKYVTNGFPELIFSKGKNAHIKIKYAENLFGPKNTKGDRNIIKGKELLGYYDHVVSNGKERQKFTPNWMRTFRFVEFEIETKGQELVLDSFSNYRSRTHIPSIARFSSNNETYNAIF…
150	1,4-β-xylosidase	Xylosidases	3.2.1.37	(1,4)-β-D-xylans / O-glycosyl compounds	Zobellia galactanivorans	GH43	++++	pET-29b(+)	CAZ94235	49.4846	MCNPKSDVYKATDFGAIANGKTVNTEAIQRAIDACNEGGGGTVILDKGDYVSGTLLLKDKVTLHIAEDAQLIGSSNPLDYQSIDTFTDATGQKRGNCLIGAKNATNIAVTGKGTIDGNGEAFLAKNIKAKIKELNLAQTEGFGSNRPFLLRFVNSSQIKVQDVHLRQPAAWTCHFYQSNDILVENVSIYSHAHKNNDGIDLDSSYDAIIKNCDINTGDDAICIKTTSPKPTYNVQVSDCKLRSDWGSIKFGTESMGDMYNIDITNCQIYDTKGGGIKVLSVDGANIHDVTIDGIQMDRVDMPIFIRLGERLRTYRNAEKQEVGSITDVIIKNVKGSARALDSSRVNPPSGILMTGTPNHKIGKILLENIELELPGGGIEEHTMATVAEDETRYPEFSFF…	MPEEPIEHIDFNELNERAISKPLVKHIYTADPSAHVFDGKIYIYPSHDVESGIPFDDLGSHFAMEDYHVISMEDINGEAVDHGVALHVNDVPWAEKQMWAPDAAHKNGRYYLYFPARDYDGRFKIGVAVGNAPEGPFVPQPEAIKGSYSIDPAVFEDEDGSYYMYFGGIWGGQLQKYRNNTYDSSHELPRPNEAALLPIIAKLSDDMLEFAEEPKEVRILDEAGNLLLEGDNERRFFEASWVHKYRGKYYFSYSTGDTHYICYAMGDSPYGPFTYAGRILNPVVGWTSHHSICEVDGNWYLFYHDSSLSKGVTHLRSVKVAEIEYNQDGTIVTLDPYK
151	Endo-β-1,4-xylanase	Xylanases	3.2.1.8	(1,4)-β-D-xylosidic linkages in xylan / O-glycosyl compounds	Zobellia galactanivorans	GH10	++++Different MW	pET-29b(+)	CAZ94237	31.1197	MQVGQVLWEDNFDTFDESLWTPDIGDGCAQGICGWGNQELQSYESDNVYIEDVPGEPGNKALVIEAKRENSGSKSFTSGKVTTNKKVAIHYGLIEVRVRVPDLQTGLWPAVWLLGTSNLVWPAKGEIDMMEMGFNQEERTRQLEPNSTVNTYTGANAFFPIPDNGGVGNIAYDVDYNTPYVADRPLNDRFVTYKLYWEPTSLRFVVEDDGTEYDLYAGPLPLDPEGDTAAFTRPFYMLLNLAVGGSLTGVLDPNGINAPLPGKMMVDYVRVLEHHHHHH	MLKTALLFLGILLFLLGCGKVKENKRNTVNELNSLKKLYEENFYIGAAVNDQIVTEKNAKALDVLKKEFNSISPENVMKWAEIHPTPDSFYFDMADKYVALGKKNKMHVVGHTLLWHSQIGPWMNSVKDSATMANYIRDHINTVATRYKGKIDSWDVVNEALNEDGSLRESIFLKVIGDRYLDMAFKLAEKADPEAKLYYNDYNMWKPEKRAGAIRVIENLQKNGIKIDGVGMQAHWSLTEPSLEEVENSIVAYANLGIKVAITELDVTVLPNPWELEGAEVSQNFENSEEMNPYTEGLPDSVQVQLAERYRDIFKLFLKHSDKIDRVTFWGVNDQSSWLNNWPINNRTNYPLLFDREYQTKKAYDAVIQLKTDSTDQH
152	β-galactosidase	Galactosidases	3.2.1.23	β-D-galactose residues in galactosides	Zobellia galactanivorans	GH2	-	pET-29b(+)	CAZ95973	32.7823	MCDGNNKKTNDTEAEEESPAGYTLVWADEFDGKGEPNLDNWAYEIGFIRNNEAQYYTDNPKNIRVEDGFLIIESHKEKVENETFVSEEADNWTKNTEFGEYTSASITTKDLNEWKYGKVSVRAKLPKGTGTWPAIWMLGKNWKEVGWPKCGEIDIMEHVGYQSDSIFGTVHTEAFNHIKKTEVGKSVFIENPYDDFHEYSIEWTPEKIVFLLDGTAYHQFENQHKTNAEWPFDQPFHLKLNLAIGGSWGGLKGIDDSIFPQKMIIDYARVYQLQELEHHHHHH	MLNSTPYKPSFGLFLPFLGLFLSISLQAQAPKWENPEWENPEIFQINREAPTASFYRYKTPENALQNDSWENSPFYRSLNGDWRFKYADNVMARPLDFQTADFDTSTWSTIPVPSNWELQGHGIPIYTNIVYPFPKNPPFIPHDKNPVGSYKRDFEISEDWNGKNIYLHFGGVSGAMYVWVNGQKVGYSEGSKTPAEFNITKYLKAGKNTLAVQVLRWSDASYMEDQDFWRLSGIDRNVYLYATETTTIKDYRAIADLENDYKDGLLKLNLKLENTGKKAKGYKVGVQLLDDGKVLYSEEKEVVFNQNSAVVEFDKSLKNIKSWNAEKPNLYTLLFTLKDRKGKVTEAINSKIGFRKIEIKNNQFLVNGQAVLIKGANLHDHDETTGHVISREATLKDM…
153	α-galactosidase	Galactosidases	3.2.1.22	α-D-galactose residues in galactosides	Zobellia galactanivorans	GH110	+++	pHTP1	CAZ96355	70.2063	MGSSHHHHHHSSGPQQGLRASLNEKVLFKTDIADDATPALLARIRQAKDHPISQIKFEKGTYHFYPDKAFERFTRISNHDDVMAKTALPLLGFKDLVIDGQGSTFIYHGRMIPFLIEGSENITVQNVTIDWAMPFHSEGTIVANDEKNNTFDIHFSDEYPYEIRNEQLIFLKEYYEHDLGQSILYDPIRNAIAFDTEAYTPITTIRNSKTQRNFDKIKYKYKVDPRSKVEKVRGKEDNLRVKEIKPGTVRIYNHRKKLPPVGMILVCKGDQSLNRLAPAFRISGTDGFNANNVTVNHAGGMGLIAENSSDLILDGFHVKPSHGRMVSTSADATHFVGCRGKVVLKNCTFNNQLDDATNVHGTYQEVVDILSENSIGVRMGHAQQQGFPIGTPNDTIGLV…	MKNTSPYKNLIALTLCLVGIMGFSQSASLNEKVLFKTDIADDATPALLARIRQAKDHPISQIKFEKGTYHFYPDKAFERFTRISNHDDVMAKTALPLLGFKDLVIDGQGSTFIYHGRMIPFLIEGSENITVQNVTIDWAMPFHSEGTIVANDEKNNTFDIHFSDEYPYEIRNEQLIFLKEYYEHDLGQSILYDPIRNAIAFDTEAYTPITTIRNSKTQRNFDKIKYKYKVDPRSKVEKVRGKEDNLRVKEIKPGTVRIYNHRKKLPPVGMILVCKGDQSLNRLAPAFRISGTDGFNANNVTVNHAGGMGLIAENSSDLILDGFHVKPSHGRMVSTSADATHFVGCRGKVVLKNCTFNNQLDDATNVHGTYQEVVDILSENSIGVRMGHAQQQGFPIGTP…
154	Unsaturated glucuronyl hydrolase	Glucuronyl hydrolases	3.2.1.-	Oligosaccharides with unsaturated uronic acids	Zobellia galactanivorans	GH88	+Degradation	pET-29b(+)	CAZ97583	90.8365	MQSELNYPELLYPPQAIKANWVSHPDIQGGEDRIVLFRNEWMVDDPSEAFIINISADNHYFLYVNGNLVTHGPQLSDIRHWKYETIDLKTYLKTGKNLIAIKVVNYGKRRFYGMQSIFTSLMVNGATENAKVLNTSGTDDGWKCSIDDSYRALEVNWRGGGPKSIVGGFYANNPTDFVDKNHYPTDWEQPDFDDSDWVDTQFFEGASSMGGSMAYLLEPRNLPLLTWEKEGIGHTVRTSDIDVSEFPVSGKTVVPEHKKIRFLIDQKYVTNGFPELIFSKGKNAHIKIKYAENLFGPKNTKGDRNIIKGKELLGYYDHVVSNGKERQKFTPNWMRTFRFVEFEIETKGQELVLDSFSNYRSRTHIPSIARFSSNNETYNAIFDICKRTVDICTQDYFLS…	MRVRLQLILFASFLMFSCASQKKETVQFSPEKILDENVKKIKDVQKTVKSVDQFPRNIHKGQTQWETVGPRDWCSGFWPGVLWYAYEHSQDSGLKTSAMKSTEALRQIAYSPAENHDIGFMLYCSYGNGYRLTGNEDYKEVLLAAADTLATLYNPNVGSILSWPIKKDEYKHNTIVDNMMNLELLFWAAKNGGSQHLYNLSESHAKVTMDNLVRDDASMFHLGSFDDETGEFLKGMTHQGYADDSMWARGQTWGIYGFAIAYRETGNKDFLNTAIRLTDHFLERLPEDGIPYWDFDDPKIPNAPKDASAAAIAACGMLELSELVEEKDQKKKYIQAAKDLIEKLSSDTYLSGDTNQALLLHSTGHHPRNSEIDMPIVYADYYYMEALLRLKKLGLSIKQ
155	α-L-rhamnosidase	Rhamnosidases	3.2.1.40	α-L-rhamnose residues in α-L-rhamnosides	Zobellia galactanivorans	GH78	-	pET-29b(+)	CAZ97660	45.8541	MCTFKKEGTKPDHKETTTVNVDEIVIKATKQLDLQSKVAEQANRIPRTVTPEGEMHWTGQQFDWTEGFFPGSLWYLFKASQDDIWKTRAEKFQALYEDHKYKTTNHDLGFVFNTSYGNGYLLTENEAFKEVMIVAADSLSSRFNPNVGCIKSWDVDRGWQASRGWLFPVIIDNMMNLELLFKVSEYTGDPKYKEIAITHAETTLKNHFRDDNSSYHVVDYDPETGAVRSKQTAQGISHESSWARGQAWGLYGYTICYRYTKNPEYLNMAKKIAAYIIGQKAQKNGIPYWDYHAENIPDEPYDVSAAAITASALLELNQYTNDTYKNEVETILTALASDEFTAPIGTNHNFILKHSVGSIPHKAEIDVPLNYADYYYLEALLRYKEQYHENLEHHHHHH	MEKMKRKKVNHDLFLIGAGVLVCLLTFYGFDSNDEAPALLDKKDLALLEPAKNEGAKFSGDPLLSSEEKAFTNAEWITYGREIPTADSLLYLAHPAPIFRKEFKSKGEISKATLYITSAGYYKGSINGEAIGKNVLDPAWTDYSKRTYYTAYEITQQLKEGSNCLGVILGNGFYNPLPLRKWGRRNLRTDLTVGKPTFIAQLVVAYKNGETDTINTDNTWKYTYGPIQKNSVYLGTVYDAKQEIENWNQPGFNDASWSKAIPDKGPGGKLQQAFFPPVQVTQTITPVAITNPEKGTYVIDMGVNFTGTYKIKLSGKVGDTINFRFGERIYDDGTLNPMTTVIGQIKKKGIGGPGAPEIAWQTDSYIVGKESPSWFEPEFTYHVYRYMEVKGLEKAPAVS…
156	Endo-polygalacturonase	Polygalacturonase	3.2.1.15	(1,4)-α-D- galactosiduronic linkages in pectate and other galacturonans	Zobellia galactanivorans	GH28	++	pET-29b(+)	CAZ97769	39.659	MMPEEPIEHIDFNELNERAISKPLVKHIYTADPSAHVFDGKIYIYPSHDVESGIPFDDLGSHFAMEDYHVISMEDINGEAVDHGVALHVNDVPWAEKQMWAPDAAHKNGRYYLYFPARDYDGRFKIGVAVGNAPEGPFVPQPEAIKGSYSIDPAVFEDEDGSYYMYFGGIWGGQLQKYRNNTYDSSHELPRPNEAALLPIIAKLSDDMLEFAEEPKEVRILDEAGNLLLEGDNERRFFEASWVHKYRGKYYFSYSTGDTHYICYAMGDSPYGPFTYAGRILNPVVGWTSHHSICEVDGNWYLFYHDSSLSKGVTHLRSVKVAEIEYNQDGTIVTLDPYKLEHHHHHH	MKDKLHFTSLLIACMLFVGCNPKSDVYKATDFGAIANGKTVNTEAIQRAIDACNEGGGGTVILDKGDYVSGTLLLKDKVTLHIAEDAQLIGSSNPLDYQSIDTFTDATGQKRGNCLIGAKNATNIAVTGKGTIDGNGEAFLAKNIKAKIKELNLAQTEGFGSNRPFLLRFVNSSQIKVQDVHLRQPAAWTCHFYQSNDILVENVSIYSHAHKNNDGIDLDSSYDAIIKNCDINTGDDAICIKTTSPKPTYNVQVSDCKLRSDWGSIKFGTESMGDMYNIDITNCQIYDTKGGGIKVLSVDGANIHDVTIDGIQMDRVDMPIFIRLGERLRTYRNAEKQEVGSITDVIIKNVKGSARALDSSRVNPPSGILMTGTPNHKIGKILLENIELELPGGGIEEH…
157	Endo-polygalacturonase	Polygalacturonase	3.2.1.15	(1,4)-α-D- galactosiduronic linkages in pectate and other galacturonans	Zobellia galactanivorans	GH28	++	pHTP1	CAZ97770	51.5091	MGSSHHHHHHSSGPQQGLRTDFNVLDYGAKADGVTVDTRAVQDAIDACTKNGGGRVLIPAGKTVVTGTIYLKDFVTLHIENGATLLGSPNYRDYATDTHKNMYKNEPHMDRCLIFAKDARSIAIEGYGTIDGNGHQKNFNKKKGGRPMMIRFVNVKDIHLNNITLINPAAWTSAWLYCDNISVSGITIISRVNNNGDGLDFDGCTNVRVTNSNFDNSDDSICLQASRPDKPCKNITVSNCHFSTKWGGMRIGLLSRGNIESVTVTNCTFKDIQDSGLKIQQCEGGEMKNMVFSNLVMENVPRPIFMTFAQQRASVDTPEGQLEPLKSMHNFSFSNIVVDNSKLDKNSTFFLTGFPGHRIEDITITDVQFTVSGGGTVEDAKKTDLKEYTQEVLNGWWPE…	MKISQFICFAICSLFYWQAVATDFNVLDYGAKADGVTVDTRAVQDAIDACTKNGGGRVLIPAGKTVVTGTIYLKDFVTLHIENGATLLGSPNYRDYATDTHKNMYKNEPHMDRCLIFAKDARSIAIEGYGTIDGNGHQKNFNKKKGGRPMMIRFVNVKDIHLNNITLINPAAWTSAWLYCDNISVSGITIISRVNNNGDGLDFDGCTNVRVTNSNFDNSDDSICLQASRPDKPCKNITVSNCHFSTKWGGMRIGLLSRGNIESVTVTNCTFKDIQDSGLKIQQCEGGEMKNMVFSNLVMENVPRPIFMTFAQQRASVDTPEGQLEPLKSMHNFSFSNIVVDNSKLDKNSTFFLTGFPGHRIEDITITDVQFTVSGGGTVEDAKKTDLKEYTQEVLNGWW…
158	Glucan endo-1,3-beta-D-glucosidase	Laminarinases	3.2.1.39	(1,3)-β-D-glucosidic linkages in (1,3)-β-D-glucans	Zobellia galactanivorans	GH16	++++Degradation	pET-29b(+)	CAZ94440	60.0922	MTGNYLVFLKDGVDEVLMKAGISYTSVANAKANIDAELPHWDFYKVVQDSRKEWNGLLARIEVEGSTETARKRFYTDLWHGLQGRRIISDVNGAYPDNTGEEFRVGQLPLDDRGKPQFNHYNSDSFWGAQWTINTLWGLVYPEIMEEFVHSLLQYYKDGGMVPRGPSGGNYTYVMTGASSTPFVVSAIQKGLITEDLEGIYQALKKNHMLGGIMGKAGYEHHTTIGGGLKYYLENGYVPHPIPEGRFGGHQDGASMTMEYAYQDWTLAQLAKKLGYLEDYSYFMKRSDNYKNVFDASVGWMRPKDVSGKWRENYDPYEHENGFIESNGAQSTWFVPHDQEGLAALMGGKEAAAKKLNMQFEQAEKLGFTAGSSHSQELHPEYRNIPINYGNQPSIQTAF…	MQKSLFSKYLIPLIFIGLTLGSCDGNNKKTNDTEAEEESPAGYTLVWADEFDGKGEPNLDNWAYEIGFIRNNEAQYYTDNPKNIRVEDGFLIIESHKEKVENETFVSEEADNWTKNTEFGEYTSASITTKDLNEWKYGKVSVRAKLPKGTGTWPAIWMLGKNWKEVGWPKCGEIDIMEHVGYQSDSIFGTVHTEAFNHIKKTEVGKSVFIENPYDDFHEYSIEWTPEKIVFLLDGTAYHQFENQHKTNAEWPFDQPFHLKLNLAIGGSWGGLKGIDDSIFPQKMIIDYARVYQLQE
159	Unsaturated glucuronyl hydrolase	Glucuronyl hydrolases	3.2.1.-	Oligosaccharides with unsaturated uronic acids	Zobellia galactanivorans	GH88	++++	pET-29b(+)	CAZ97942	42.8774	MCGKVKENKRNTVNELNSLKKLYEENFYIGAAVNDQIVTEKNAKALDVLKKEFNSISPENVMKWAEIHPTPDSFYFDMADKYVALGKKNKMHVVGHTLLWHSQIGPWMNSVKDSATMANYIRDHINTVATRYKGKIDSWDVVNEALNEDGSLRESIFLKVIGDRYLDMAFKLAEKADPEAKLYYNDYNMWKPEKRAGAIRVIENLQKNGIKIDGVGMQAHWSLTEPSLEEVENSIVAYANLGIKVAITELDVTVLPNPWELEGAEVSQNFENSEEMNPYTEGLPDSVQVQLAERYRDIFKLFLKHSDKIDRVTFWGVNDQSSWLNNWPINNRTNYPLLFDREYQTKKAYDAVIQLKTDSTDQHLEHHHHHH	MKLTKIVLHAALAFLMCGCTFKKEGTKPDHKETTTVNVDEIVIKATKQLDLQSKVAEQANRIPRTVTPEGEMHWTGQQFDWTEGFFPGSLWYLFKASQDDIWKTRAEKFQALYEDHKYKTTNHDLGFVFNTSYGNGYLLTENEAFKEVMIVAADSLSSRFNPNVGCIKSWDVDRGWQASRGWLFPVIIDNMMNLELLFKVSEYTGDPKYKEIAITHAETTLKNHFRDDNSSYHVVDYDPETGAVRSKQTAQGISHESSWARGQAWGLYGYTICYRYTKNPEYLNMAKKIAAYIIGQKAQKNGIPYWDYHAENIPDEPYDVSAAAITASALLELNQYTNDTYKNEVETILTALASDEFTAPIGTNHNFILKHSVGSIPHKAEIDVPLNYADYYYLEALLR…
160	Mannosyl-oligosaccharide 1,2-α-mannosidase	Mannosidases	3.2.1.113	1,2-α-mannobiose on Man9GlcNAc2	Zobellia galactanivorans	GH92	-	pET-29b(+)	CAZ98755	69.8404	MQFSSSPDVEVKNNSFYIDGKKFFIKGIGYEIGALPGELPNERKFNPDQLHFDIRRILSGGFNTIRTWAAFTEQELEVLRQYDIKIIMGIWIDPAGDFSNTQFVDNAKTIVNDVLSYSKNYNNIIGYLIMNEPHPTAVLGAGYQHTVNLWTELVNIIHSQHPNRPVSIANTPNGTYIHPHIFDFSAYNVYIYNPVTVNYLHGYRNHIDYLQQLNSSDHPLIITEYGLSVSPTGPGGWGYGGNSLSEQESGDVYMYKSLVDGGANGACIFNYSDGWWKADDEFVHSDLPEEWFGLIEYSSLSDKQGHERPVWKAIRDFQSAIIAQPRSEEIYIDKVPVEIFFNDTIKKIKVLLEDKLIYQRDMTDDYLLDTLEIDYKDVKDVRLVFNCYDDKNNLIKTEE…	MNLFSKVSLYGICISLAVALSSCGAENQGPQTVEMVEPVDMVYPQLDTENSRWFFFSSASRPFGMVNLSPDTEVDGAWGSGYRYKVDTVQGFSHIHAWQLSGLSVMPVTIDDTNRKEIFTDFRSKFDHDKEKVSPGYHYLELEKYNINVELSSTTRVGLHKYAFPKKGKRPAVLFNLNGMLGPNKNTDGRLEIVGNGSLIGELLITETSRRPKPVKLFFAIDFNSGIDSIERDETTGNYLVFLKDGVDEVLMKAGISYTSVANAKANIDAELPHWDFYKVVQDSRKEWNGLLARIEVEGSTETARKRFYTDLWHGLQGRRIISDVNGAYPDNTGEEFRVGQLPLDDRGKPQFNHYNSDSFWGAQWTINTLWGLVYPEIMEEFVHSLLQYYKDGGMVPRG…
161	α-1,4-endofucoidanase precursor	Fucosidases	3.2.1.212	(1,4)-α-L-fucoside linkages in fucan	Mariniflexile fucanivorans	GH107	-	pET-29b(+)	CAI47003	39.9801	MLRAEWMRGALGMLWLPERTFNGNIEGIRIDDFLTQIKDIRTVDYVQLPLTSPNIFSPTHVAPHPIIESLWQGDTDANGDPINLVAPRESVDDPLLSWLKALRAAGLRTEIYVNSYNLLARIPEDTQADYPDVSARWMEWCDTNTEAQAFINSQTYHEGNGRRKYMFCYAEFILKEYAQRYGDLIDAWCFDSADNVMEDECGDDPASEDVNDQRIYQAFADACHAGNPNAAIAFNNSVGDREGNPFTSATLFDDYTFGHPFGGAGNMVVPEALYTYNHDLVVFMQTNNGYAFRDDTRTWNDNVVAHFFPKQSTTSWNAGNTPCLTDEQFVEWTSTGIVNGGGITWLEHHHHHH	LRAEWMRGALGMLWLPERTFNGNIEGIRIDDFLTQIKDIRTVDYVQLPLTSPNIFSPTHVAPHPIIESLWQGDTDANGDPINLVAPRESVDDPLLSWLKALRAAGLRTEIYVNSYNLLARIPEDTQADYPDVSARWMEWCDTNTEAQAFINSQTYHEGNGRRKYMFCYAEFILKEYAQRYGDLIDAWCFDSADNVMEDECGDDPASEDVNDQRIYQAFADACHAGNPNAAIAFNNSVGDREGNPFTSATLFDDYTFGHPFGGAGNMVVPEALYTYNHDLVVFMQTNNGYAFRDDTRTWNDNVVAHFFPKQSTTSWNAGNTPCLTDEQFVEWTSTGIVNGGGITW
162	Endo-fucoidan hydrolase	Fucosidases	3.2.1.212	(1,4)-α-L-fucoside linkages in fucan	Psychromonas sp.	GH107	+	pET-29b(+)	AYF59291	45.4587	MCGSSSDEVESTNTTDSYNINNTEATGIEYNASWMAGTWGITQRVDGGYKLDNSADSSNWQAGAEEIVTNIPAAEYVITSFTHPAHGHLFTLRTNNNVDVSAIHPDMVPTLENEKIILDVINIYRAAGKKVILYLNSAGPSMAEERGDTDIQAAWDEYYINEWDGDEAAAWRNLARGYVERFDGLVDGYWLDNSRNLPGEVSDFVAMLRSVDPELTIAVNYDQHYFTDDNGEYLYVDSDGLDDEDESDYKIVKHVVTNEYMDFTNGHVTPLGRGAPPNSWAYEEYTIPDMIEVPWETYDGSKYALKHGWFPIRNSWSGSKAELMFDVEQAYRFVRTVTDGGAAMTWSTTQDNGYMTADEMSIMIEISNRMTQTPKPDYSVYERPKGAYLVSEIELEHHH…	MLISVTVLVGCGSSSDEVESTNTTDSYNINNTEATGIEYNASWMAGTWGITQRVDGGYKLDNSADSSNWQAGAEEIVTNIPAAEYVITSFTHPAHGHLFTLRTNNNVDVSAIHPDMVPTLENEKIILDVINIYRAAGKKVILYLNSAGPSMAEERGDTDIQAAWDEYYINEWDGDEAAAWRNLARGYVERFDGLVDGYWLDNSRNLPGEVSDFVAMLRSVDPELTIAVNYDQHYFTDDNGEYLYVDSDGLDDEDESDYKIVKHVVTNEYMDFTNGHVTPLGRGAPPNSWAYEEYTIPDMIEVPWETYDGSKYALKHGWFPIRNSWSGSKAELMFDVEQAYRFVRTVTDGGAAMTWSTTQDNGYMTADEMSIMIEISNRMTQTPKPDYSVYERPKGAYLV…
163	Endo-(1,4)-fucoidanase	Fucosidases	3.2.1.212	(1,4)-α-L-fucoside linkages in fucan	Uncultured bacterium	GH107	+	pET-29b(+)	AYC81239	41.3552	MRGDWLRNSWGINWKPVDVYNGKSESLEIDIFLDQISHLKTIDYIQSHLGESSIKSSVHIAPHELLESFWQGDTDATGNPVNLVVPRASANVDPFLKILKKVKAAGMKNQVYVNSSNMLQRNESTPNPDYIPNITERWKAWVDGSAEAQAFIASQPYHTGTWDADTQSYVDATATYPERKYMFAYAEFVLKVYSERYGDLIDGWLFDSGSFMYSNGDSATNGVKEDQSLYGAFAKAAQAGNPNAPVSFNNSPERDTEELNPFSEATHYDDYMFGHPYNGGRVIGNHENGLYERNYAHIQKITATNGNVHSGSVAAGTDAHDWDWDDKVIGHFDPPMSTTSWNGGNTPALTDDEFNLWNLELEHHHHHH	RGDWLRNSWGINWKPVDVYNGKSESLEIDIFLDQISHLKTIDYIQSHLGESSIKSSVHIAPHELLESFWQGDTDATGNPVNLVVPRASANVDPFLKILKKVKAAGMKNQVYVNSSNMLQRNESTPNPDYIPNITERWKAWVDGSAEAQAFIASQPYHTGTWDADTQSYVDATATYPERKYMFAYAEFVLKVYSERYGDLIDGWLFDSGSFMYSNGDSATNGVKEDQSLYGAFAKAAQAGNPNAPVSFNNSPERDTEELNPFSEATHYDDYMFGHPYNGGRVIGNHENGLYERNYAHIQKITATNGNVHSGSVAAGTDAHDWDWDDKVIGHFDPPMSTTSWNGGNTPALTDDEFNLWNLE
164	Endo-(1,4)-fucoidanase	Fucosidases	3.2.1.212	(1,4)-α-L-fucoside linkages in fucan	Uncultured bacterium	GH107	-	pET-29b(+)	AYC81240	42.7489	MRADWLRGSWGLNWKPTDLWNGAGEALTIDLFLEQISHLKTIDYVQVHLNESYINSPSHLGTHELLESFWQGDTSPLGTPMNLVVPRASTGVDPFLEMIKKSQKAGLKVQVYVNSSNLLTRGATFSNPASFPDITDRWKEWVDTNPEAQAFIHSQPYHTGIWDAESETYVDASETYPERKYMFAYAEFVLKEYAVRYGNLIDGWLFDSGDFMKKNGDNATNGVKAEQQIYKAFADACHAGNPMAAISFNNSPNRVTESLNPFSEATHYDDYMFGHPYNGGTFIGNHDNTNYDRNYRHIQKVSETNGNIHSGSLDAGTDSQNWDWDDKVVGHFDPPMSRTRWNSGADPGLSDEDFLLWNYESAVGGGAISWLEHHHHHH	RADWLRGSWGLNWKPTDLWNGAGEALTIDLFLEQISHLKTIDYVQVHLNESYINSPSHLGTHELLESFWQGDTSPLGTPMNLVVPRASTGVDPFLEMIKKSQKAGLKVQVYVNSSNLLTRGATFSNPASFPDITDRWKEWVDTNPEAQAFIHSQPYHTGIWDAESETYVDASETYPERKYMFAYAEFVLKEYAVRYGNLIDGWLFDSGDFMKKNGDNATNGVKAEQQIYKAFADACHAGNPMAAISFNNSPNRVTESLNPFSEATHYDDYMFGHPYNGGTFIGNHDNTNYDRNYRHIQKVSETNGNIHSGSLDAGTDSQNWDWDDKVVGHFDPPMSRTRWNSGADPGLSDEDFLLWNYESAVGGGAISW
165	Endo-(1,4)-fucoidanase	Fucosidases	3.2.1.212	(1,4)-α-L-fucoside linkages in fucan	Uncultured bacterium	GH107	+	pET-29b(+)	AYC81238	38.5863	MLESIKHFKTLTTMGASFSSGASASAQHNAPHKFLETIALKGVNGNGPAIDYVVAPSWGDLSLDEPESDPFLDNILAIKAAGFKIKAYLNSENFLGSNQDHLQEFVDRWKEYCDNDAVVQAFINSQPFHTSVWDTETQTYVDATETYPNRKYMFAYAEFVLKDYALRYAKYIDSWIFDDGGTMVENGDNATSGLVEEQRIYQAYANAVHAGNPEIPIAFNNGRSTTAYASTPFAHAVRFEDFTFGHAFGGNNNHAEKENGNQFNNNYRHVTRMTETNGYVHAGGNWEWDDRIVGNFHSKLSTTAWTYGPNQAWEEADFLQWNLEAMHAGGMMSWLEHHHHHH	LESIKHFKTLTTMGASFSSGASASAQHNAPHKFLETIALKGVNGNGPAIDYVVAPSWGDLSLDEPESDPFLDNILAIKAAGFKIKAYLNSENFLGSNQDHLQEFVDRWKEYCDNDAVVQAFINSQPFHTSVWDTETQTYVDATETYPNRKYMFAYAEFVLKDYALRYAKYIDSWIFDDGGTMVENGDNATSGLVEEQRIYQAYANAVHAGNPEIPIAFNNGRSTTAYASTPFAHAVRFEDFTFGHAFGGNNNHAEKENGNQFNNNYRHVTRMTETNGYVHAGGNWEWDDRIVGNFHSKLSTTAWTYGPNQAWEEADFLQWNLEAMHAGGMMSW
166	Ulvan lyase hypothetical protein (BNR-4 repeat-containing protein)	Ulvan lyases	4.2.2.-	Ulvan	Pseudoalteromonas sp. PLSV	PL25	+	pET-29b(+)	WP_033186995	52.1457	MCAHQESLPNSTANSVDRQVGYFADNGVGNPLAIVQHPAGIHKNGITYVSYQGPKEDPYIASYNHQTGQWQGPFRAGISELGRRDGGKKFDNHGKPTMLIDDEGYIHIFYGGHGGQASNGKNPLGNTHHGANKHAVSKRPYDISQWEDLNNITPFGTYNQAIKMDNGDIYLFFRHGAHRSDWVYQKSVDNGRTFASPVSFLKHKRRTDIDAVDSWYAWAGKGQGDNIIVSYDYHVCWDGGAGVNGRGHTTERHDVYFMSFNTKTGEWSNVEGEKLVLPVTREVADEKTMAMRTGELWTFNGSTHLDAQGQPHIAINAGIDKGAKTGGPKQTRHVRWNGNEWVGGDKVIPQYERVSRGDFMVTDPENIRYLTTYNQDNDAVLSWWQSHDGGEHFVEDKTV…	MNLNKTLRKNSPSGYKALLTFSIICGLMATGCAHQESLPNSTANSVDRQVGYFADNGVGNPLAIVQHPAGIHKNGITYVSYQGPKEDPYIASYNHQTGQWQGPFRAGISELGRRDGGKKFDNHGKPTMLIDDEGYIHIFYGGHGGQASNGKNPLGNTHHGANKHAVSKRPYDISQWEDLNNITPFGTYNQAIKMDNGDIYLFFRHGAHRSDWVYQKSVDNGRTFASPVSFLKHKRRTDIDAVDSWYAWAGKGQGDNIIVSYDYHVCWDGGAGVNGRGHTTERHDVYFMSFNTKTGEWSNVEGEKLVLPVTREVADEKTMAMRTGELWTFNGSTHLDAQGQPHIAINAGIDKGAKTGGPKQTRHVRWNGNEWVGGDKVIPQYERVSRGDFMVTDPENIRY…
167	Ulvan lyase hypothetical protein	Ulvan lyases	4.2.2.-	Ulvan	Nonlabens ulvanivorans	PL25	+	pET-29b(+)	KEZ94292	52.7526	MCDSAKKEISKNENSKTEVDYFADNGFGNAVALVQHPSGVYHNGITYVAYQGPLEDPYVASYNHETKEWKGPFKAGISEMGKDPSRKKKIDNHGKPALLIDNAGYVHIAFGGHGGMRHHGENTLGNYSYGKNLHAVSKKPYDISEWETRDNVSLFGTYSQFIKMDNGDIYLFYRHGAHRSDWVYQKSMDNGVTFSEPVSFLKHKRRTNIEAEDSWYPWVSRGNADDIIVAFDYHICRDNVNAQDARGHIPERHNVYYMVFDTKNGQWKNVKNERLQMPLTKEMADEKTLVRSIPNDWTFQGITDVDPDGNPHVAVLVGPDINARRSGPKRLQHFRWDGQQWLKSNTANLPRGDGDLEVTSATEVSIYLENKTSNDVGEISRWDSFNGGESFQKSKVFLQ…	MIIKQYLLKISLCVLLLGCDSAKKEISKNENSKTEVDYFADNGFGNAVALVQHPSGVYHNGITYVAYQGPLEDPYVASYNHETKEWKGPFKAGISEMGKDPSRKKKIDNHGKPALLIDNAGYVHIAFGGHGGMRHHGENTLGNYSYGKNLHAVSKKPYDISEWETRDNVSLFGTYSQFIKMDNGDIYLFYRHGAHRSDWVYQKSMDNGVTFSEPVSFLKHKRRTNIEAEDSWYPWVSRGNADDIIVAFDYHICRDNVNAQDARGHIPERHNVYYMVFDTKNGQWKNVKNERLQMPLTKEMADEKTLVRSIPNDWTFQGITDVDPDGNPHVAVLVGPDINARRSGPKRLQHFRWDGQQWLKSNTANLPRGDGDLEVTSATEVSIYLENKTSNDVGEISRW…
168	Unsaturated rhamnogalacturonyl hydrolase identical protein	Rhamnogalacturonyl hydrolases	3.2.1.-	α-L-rhamnopyranose	Zobellia galactanivorans	GH105	-	pHTP1	CAZ95520	41.4797	MGSSHHHHHHSSGPQQGLRMQRVADWQIDHFDGLYSDHKKPHHPLDWTNGALYVGMVKWAAMADNDSYYEWLKKIGEENAWQLYRRKYHADDHTVGQMYIELYRKYKDEKMIAPTKEQFNFLMYHPSQSVLNWATPYHQDRWNWCDALFMSPPVWAKLYKVTGEEKYLDFMLSEFKASTDFLFDKEESLYYRDERYFDKLDNGTKVFWSRGNGWVFAGLVNIMNELEPQSEAYAYFLDIYKKMAEKLIAIQTSEGHWAMSLLGQEFYPTPETSGSSFYVYGLAWGINNGILDKKTYEPAVKKGWNAMVSHVTKDGMLGYVQPIGAAPGKAWPDKTEVYGTGAFLSAGSEVYKLYGGE	MNILEVLNPSKKTFTLKLLRHFFTAIIIFSCTGTSFSQKIKPKKVKETMQRVADWQIDHFDGLYSDHKKPHHPLDWTNGALYVGMVKWAAMADNDSYYEWLKKIGEENAWQLYRRKYHADDHTVGQMYIELYRKYKDEKMIAPTKEQFNFLMYHPSQSVLNWATPYHQDRWNWCDALFMSPPVWAKLYKVTGEEKYLDFMLSEFKASTDFLFDKEESLYYRDERYFDKLDNGTKVFWSRGNGWVFAGLVNIMNELEPQSEAYAYFLDIYKKMAEKLIAIQTSEGHWAMSLLGQEFYPTPETSGSSFYVYGLAWGINNGILDKKTYEPAVKKGWNAMVSHVTKDGMLGYVQPIGAAPGKAWPDKTEVYGTGAFLSAGSEVYKLYGGE
169	Unsaturated rhamnogalacturonyl hydrolase identical protein	Rhamnogalacturonyl hydrolases	3.2.1.-	α-L-rhamnopyranose	Zobellia galactanivorans	GH105	++	pHTP1	CAZ94329	48.8781	MGSSHHHHHHSSGPQQGLRMSFLHDKKEVERLIRLVADRIIEDTTYRFIDKASGETLDDLKTVAPTKDVWLKSGYEDWKYWNGVTHIALFKMAHLLQDQKYEDYVLRNFDFIFENLDFFEKQFADFDPEQYAPNFHQFFRLDRLDDCGAMDGSLIEAYQIRKNDHWLDRLQKVKAWVSSGQDRLQNGVFCRNYKGYTTVWADDVYMSVPFLVRMGKMSGDTSFWDDAISNALGFHELLFDDSKGLYWHSYCTQIGEKGVAHWGRANGWSIVAKCDLLEYIPKDYPGWEEVRKSLFEQIIGISRYQTANGMWRQLIDKPDSFLETSGTAMFTYAVAKAVNEKWIPEIYSSIAINGWKGISENIMADGQITNISEGFNIRQDLSYYYNRPRPLNDPHGLGA…	MSFLHDKKEVERLIRLVADRIIEDTTYRFIDKASGETLDDLKTVAPTKDVWLKSGYEDWKYWNGVTHIALFKMAHLLQDQKYEDYVLRNFDFIFENLDFFEKQFADFDPEQYAPNFHQFFRLDRLDDCGAMDGSLIEAYQIRKNDHWLDRLQKVKAWVSSGQDRLQNGVFCRNYKGYTTVWADDVYMSVPFLVRMGKMSGDTSFWDDAISNALGFHELLFDDSKGLYWHSYCTQIGEKGVAHWGRANGWSIVAKCDLLEYIPKDYPGWEEVRKSLFEQIIGISRYQTANGMWRQLIDKPDSFLETSGTAMFTYAVAKAVNEKWIPEIYSSIAINGWKGISENIMADGQITNISEGFNIRQDLSYYYNRPRPLNDPHGLGAVLLAGVEIHKMKDYQDYMWY
170	Ulvan lyase hypothetical protein (BNR repeat-containing protein)	Ulvan lyases	4.2.2.-	Ulvan	Algibacter pectinivorans	PL25	++++	pET-29b(+)	SFD27915	52.1164	MCASKTKEAKASIEENHMVDYFADNGFGNAVAIVQHPSGVYHKGITYVAYQGTLEDPYVASYSHKTKEWQGPFKAGISEMGKDPNRKKKIDNHGKPAILIDDAGYIHIAYGGHGGAPADGKNPLGNHHYGKNLHVVSKKPLDISSWQTLDNISVFGTYSQFVKMDNGNIYLFYRHGAHRSDWVYQKSIDNGITFDAPVSFLKHKRLQSIEAEDSWYPWVSKGNGDDIIVAFDYHICRDSKNAQDARGHIPERHNLYYMVFSTKTGVWKNVKNERLEIPLTKEMADEHTLVREIAEDWTFQGIADVDPNGNPQVCVLVGPDIGENRSGPKRIQHFRWDGKMWLKSENKDLPRGNGDLEVKSSNEVSIYLESVTNEGVGEISRWDSFNGGASFKKGTVFLS…	MILNKLCFKILFISFCFLGCASKTKEAKASIEENHMVDYFADNGFGNAVAIVQHPSGVYHKGITYVAYQGTLEDPYVASYSHKTKEWQGPFKAGISEMGKDPNRKKKIDNHGKPAILIDDAGYIHIAYGGHGGAPADGKNPLGNHHYGKNLHVVSKKPLDISSWQTLDNISVFGTYSQFVKMDNGNIYLFYRHGAHRSDWVYQKSIDNGITFDAPVSFLKHKRLQSIEAEDSWYPWVSKGNGDDIIVAFDYHICRDSKNAQDARGHIPERHNLYYMVFSTKTGVWKNVKNERLEIPLTKEMADEHTLVREIAEDWTFQGIADVDPNGNPQVCVLVGPDIGENRSGPKRIQHFRWDGKMWLKSENKDLPRGNGDLEVKSSNEVSIYLESVTNEGVGEISR…
171	Ulvan lyase hypothetical protein (BNR repeat-containing protein)	Ulvan lyases	4.2.2.-	Ulvan	Alteromonas sp. 76-1	PL25	Not cloned	pET-29b(+)	VEM00386	52.6572	MCVTQASNTESAAPKDTQYIEYFADNAVGNPLAIVQHPAAIHQNGITYVSYQGPKEDPFVATYNHSSKVWKGPFKAGTSELGRRDGGKKFDNHGKPTMLIDNEGYIHIFYGGHGGHASNGKNHLGNTHFGANKHAVSKRPYDITEWEDLDNITPFGTYNQVVKMDNGDIYLFFRHGAHRSDWVYQKSVDNGRTFSAPVSFLKHKRRTDIKAVDSWYAWVGKGEGDNLIISYDYHVCWDGGAGVNGRGHTTERHDVYFMNFNTKTNEWSNVKGEPLSLPVTKEIADEKTLAMKTGDLWTFNGTSHLDSKGHPHIAINAGVDKGAKTGGPKQTRHVWWDGKQWLGGNKIIEGYEGVSRGDFSVTDPEDIRYLVAYEKDGDAILSWWNSNNDGNSFTEESTV…	MLKRQFLLKKTQIALSTALMSGVLLSGCVTQASNTESAAPKDTQYIEYFADNAVGNPLAIVQHPAAIHQNGITYVSYQGPKEDPFVATYNHSSKVWKGPFKAGTSELGRRDGGKKFDNHGKPTMLIDNEGYIHIFYGGHGGHASNGKNHLGNTHFGANKHAVSKRPYDITEWEDLDNITPFGTYNQVVKMDNGDIYLFFRHGAHRSDWVYQKSVDNGRTFSAPVSFLKHKRRTDIKAVDSWYAWVGKGEGDNLIISYDYHVCWDGGAGVNGRGHTTERHDVYFMNFNTKTNEWSNVKGEPLSLPVTKEIADEKTLAMKTGDLWTFNGTSHLDSKGHPHIAINAGVDKGAKTGGPKQTRHVWWDGKQWLGGNKIIEGYEGVSRGDFSVTDPEDIRYLVAY…
172	Ulvan lyase hypothetical protein (BNR repeat-containing protein)	Ulvan lyases	4.2.2.-	Ulvan	Arenitalea lutea	PL25	++++	pET-29b(+)	SHI30876	52.6058	MCASKTKNVKVTTEENEMVDYFANNGFGNAVAIVQHPSGVYHKGITYVAYQGELEDPYVASYNHTTKEWKGPFKVGVSEMGKDPNRKKKIDNHGKPAILIDDDGYIHIAFGGHGGTPEDGKNSLGNHHYGKNLHAVSKKPLDISEWETLDNISLFGTYSQFIKMDNGDIYLFYRHGAHRSNWVYQKSTDNGVAFGEPVSFLKHKRRTDIEAEDSWYPWVSRGNGDDIIVAFDYHICRDNKNAQDLRGHIPERHNLYYMVFDTKTGQWKNVKNESLEMPLTKEMADEKALVSIIAEDWTFQGITDVDPKGIPHVGVMVGPDVGANRSGPKCLQYFRWDGQEWLKGDTSNLPKGDADLDVTSSKEVSLYLESQTQENIGEISRWDSFDGGKSFKKSKVFLS…	MNKLFFGILLICFCFLGCASKTKNVKVTTEENEMVDYFANNGFGNAVAIVQHPSGVYHKGITYVAYQGELEDPYVASYNHTTKEWKGPFKVGVSEMGKDPNRKKKIDNHGKPAILIDDDGYIHIAFGGHGGTPEDGKNSLGNHHYGKNLHAVSKKPLDISEWETLDNISLFGTYSQFIKMDNGDIYLFYRHGAHRSNWVYQKSTDNGVAFGEPVSFLKHKRRTDIEAEDSWYPWVSRGNGDDIIVAFDYHICRDNKNAQDLRGHIPERHNLYYMVFDTKTGQWKNVKNESLEMPLTKEMADEKALVSIIAEDWTFQGITDVDPKGIPHVGVMVGPDVGANRSGPKCLQYFRWDGQEWLKGDTSNLPKGDADLDVTSSKEVSLYLESQTQENIGEISRWD…
173	Ulvan lyase hypothetical protein	Ulvan lyases	4.2.2.-	Ulvan	Catenovulum agarivorans DS-2	PL25	++	pET-29b(+)	EWH10496	53.4025	MCGGTANTLSQAENTKVKVEYFANNALGNSLAVVQHPAGIHKNGITYVSYQGPLEDPYVASYNHDSGQWLGPFKAGISELGKDAEQPKKIDNHGKPTMIIDDLGYIHVFFGGHGGDKRHGKNPLGNIHYGGNKHAVSKRPYDITEWEELDNITPFGTYNQAVKMDNGDIYLFYRHGAHRSDWVYQKSTDHGRTFGPAVSFLKHKKRKDIAADDSWYAWVTKGHGDDIIISYDYHVCWNHKANNGRGHTTERHNVYYMVFNTKTGEWKNVNGKALQLPVTKEAADIHTLVASTGKDWTFNGSAHLDENGYPHIGINIGKDLGAKTGGPKQTSYFKWTGSQWVGGKPVNTQARLDNTDTRGDFMIKSSNEVSFILGYKEQEQAILSYFNSTDGGNTFVKGQ…	MKNPRIKRSLIPLASLFATSILLFGCGGTANTLSQAENTKVKVEYFANNALGNSLAVVQHPAGIHKNGITYVSYQGPLEDPYVASYNHDSGQWLGPFKAGISELGKDAEQPKKIDNHGKPTMIIDDLGYIHVFFGGHGGDKRHGKNPLGNIHYGGNKHAVSKRPYDITEWEELDNITPFGTYNQAVKMDNGDIYLFYRHGAHRSDWVYQKSTDHGRTFGPAVSFLKHKKRKDIAADDSWYAWVTKGHGDDIIISYDYHVCWNHKANNGRGHTTERHNVYYMVFNTKTGEWKNVNGKALQLPVTKEAADIHTLVASTGKDWTFNGSAHLDENGYPHIGINIGKDLGAKTGGPKQTSYFKWTGSQWVGGKPVNTQARLDNTDTRGDFMIKSSNEVSFILGY…
174	Ulvan lyase hypothetical protein	Ulvan lyases	4.2.2.-	Ulvan	Catenovulum agarivorans DS-2	PL25	++++	pET-29b(+)	EWH08846	52.7076	MCKSIQQAPVIEEVEMVEYFADNALGTPVAVVQHPAGIHKDGITYVSYQGPLTDPYVAAYNHNTKQWQGPYQAGESDLGRLKSKRKKPDSHGKPTMLIDDLGYIHVFFGGHGGSREHGENLLGNYNSGRNKHVVSKRPGDISEWQELKNISVFGTYNQALKMDNGDIYLIYRHGAHRSDWVYQKSTDHGRTFAEPVSFLKHKPHEERDMHDSWYVWATRGQNDDIIMGYDYHYCWNGHPRGHIPERHDLYYMVFDTKNNSWRNVKSEPLSIPVTRQIADEKTLVARTGGDDMWTFNGTAHLAPNGYPHLSINVGKDTGQPWGGAKQTRYYSWTGKAWIGGHQVNNQLSQNRGSEGDFVIESNNKVKFTLAYQEKNNDAVVADFHSQNGGQSFSKGHELL…	MKKLIKHVVPLFTVAIFSMLIGCKSIQQAPVIEEVEMVEYFADNALGTPVAVVQHPAGIHKDGITYVSYQGPLTDPYVAAYNHNTKQWQGPYQAGESDLGRLKSKRKKPDSHGKPTMLIDDLGYIHVFFGGHGGSREHGENLLGNYNSGRNKHVVSKRPGDISEWQELKNISVFGTYNQALKMDNGDIYLIYRHGAHRSDWVYQKSTDHGRTFAEPVSFLKHKPHEERDMHDSWYVWATRGQNDDIIMGYDYHYCWNGHPRGHIPERHDLYYMVFDTKNNSWRNVKSEPLSIPVTRQIADEKTLVARTGGDDMWTFNGTAHLAPNGYPHLSINVGKDTGQPWGGAKQTRYYSWTGKAWIGGHQVNNQLSQNRGSEGDFVIESNNKVKFTLAYQEKNNDA…
175	Alginate lyase / Poly(β-mannuronate) lyase	Alginate lyases	4.2.2.3	Alginate	Nonlabens ulvanivorans	PL17	-	pET-29b(+)	WP_036584315	41.0561	MTEEERAKIESDLLRPMAKFLSVDSYDVFNKIHNHGTWSVAAVGMTGMVLGDDDMIDRSIYGSNKDSKTGFIAQLDHLFSSDGFYSEGPYYHRYAILPFIAFAEAIENNRPDVKIFEHRDGILRKAVTTLLQLTDEQGRFYPINDAIKSKTWESDEVVFATNIAYKQYKDASLLPVIKMMNKISLTDAGAIAANAITDTTEDFYERPSMFIADGVDGNSGGLSLMRSPQNTAGQLQTVLKFSTQGMGHGHFDRLTLSVYDHGNEIIPDYGAARFLNIETKRGGRYLPENKTYAQHTIAHGAVVLDQKSQYKGNVKYSEEHVSQLVKNDMSNDRLQVTIAADTMAYDGSKLSRSITMVNLEHHHHHH	TEEERAKIESDLLRPMAKFLSVDSYDVFNKIHNHGTWSVAAVGMTGMVLGDDDMIDRSIYGSNKDSKTGFIAQLDHLFSSDGFYSEGPYYHRYAILPFIAFAEAIENNRPDVKIFEHRDGILRKAVTTLLQLTDEQGRFYPINDAIKSKTWESDEVVFATNIAYKQYKDASLLPVIKMMNKISLTDAGAIAANAITDTTEDFYERPSMFIADGVDGNSGGLSLMRSPQNTAGQLQTVLKFSTQGMGHGHFDRLTLSVYDHGNEIIPDYGAARFLNIETKRGGRYLPENKTYAQHTIAHGAVVLDQKSQYKGNVKYSEEHVSQLVKNDMSNDRLQVTIAADTMAYDGSKLSRSITMVN
176	Alginate lyase	Alginate lyases	4.2.2.-	Alginate	Nonlabens ulvanivorans	PL6	+	pET-29b(+)	KEZ92913	44.0542	MTVVKNIEDLQNAIDNAQPGDEIILSNGVWKNSQIKFHATGTEKQPITLRAETPGEVTLEGESVLKISGEHLIVKDLYFKNGYTPDEAVIIFRNSPDSIAYNCRVTGTVIEDYTQLDRHRKDHWVEFYGQYNELDHSYIAGKSNEGPTVKVYLNDNRHINNYHKIHDNHFGPRPRKGGPKAETMQLGASMTSMTPSYTQVTNNLFEKCNGEVEIISSKSNFNNFSNNVFLESEGSVVTRHGNYATISGNLFIANDNPYVGGIRVINTGHWITNNYFYGLKGQEFRAALAVMNGIPKSPLNRYNQVTDAVIAHNSWINCEQPIHFSVGVNLDQAEVLPPSEIRSARPERVIFANNFVYNQSATSYPIKAYDKIDGVKFKSNLYLEHHHHHH	TVVKNIEDLQNAIDNAQPGDEIILSNGVWKNSQIKFHATGTEKQPITLRAETPGEVTLEGESVLKISGEHLIVKDLYFKNGYTPDEAVIIFRNSPDSIAYNCRVTGTVIEDYTQLDRHRKDHWVEFYGQYNELDHSYIAGKSNEGPTVKVYLNDNRHINNYHKIHDNHFGPRPRKGGPKAETMQLGASMTSMTPSYTQVTNNLFEKCNGEVEIISSKSNFNNFSNNVFLESEGSVVTRHGNYATISGNLFIANDNPYVGGIRVINTGHWITNNYFYGLKGQEFRAALAVMNGIPKSPLNRYNQVTDAVIAHNSWINCEQPIHFSVGVNLDQAEVLPPSEIRSARPERVIFANNFVYNQSATSYPIKAYDKIDGVKFKSNLY
177	Ulvan lyase	Ulvan lyases	4.2.2.-	Ulvan	Nonlabens ulvanivorans	PL28	-	pET-29b(+)	AEN28574	54.676	MAPDEDTNSSIACPSSGVFQNNTTRDVDIANPDNVGTVDDRTCYADYYETSVYGETWGAYNITFNSNHWDAPNTLQPRIERSLSRSQETGVGSYARFTGTLRILEVGNTGTFGSTGSYLMQAKGKHTGGGGSNDPAICLYLARPVYGPDANGNQVQVSFDIWREQINFRGGSGAAGRTEVFLRNVLKDEIIDIELEVGFRQDPNDPNLKIHYSDAIIGGQVFNWNIPEPERGRESGIRYGVYRVKGGRAQMRWANTTYQKVEVVDNSTIPAADIYRIKNVETGEYLTSSGSSIIASTSGTGSDKEWEIISAGSGSSYVNIDSQVRGIIRFTGGSSNPGLVSTNFSPPNTDTDKVWTVIDNNDGTVSFETRNLGRFLYHDTNNMITHSANIDDRSKWNLE…	MVFFKDLFIFKSLIKGSLYSGHMKKKLLNYLPLFALMLFTVSMMAQTAPDEDTNSSIACPSSGVFQNNTTRDVDIANPDNVGTVDDRTCYADYYETSVYGETWGAYNITFNSNHWDAPNTLQPRIERSLSRSQETGVGSYARFTGTLRILEVGNTGTFGSTGSYLMQAKGKHTGGGGSNDPAICLYLARPVYGPDANGNQVQVSFDIWREQINFRGGSGAAGRTEVFLRNVLKDEIIDIELEVGFRQDPNDPNLKIHYSDAIIGGQVFNWNIPEPERGRESGIRYGVYRVKGGRAQMRWANTTYQKVEVVDNSTIPAADIYRIKNVETGEYLTSSGSSIIASTSGTGSDKEWEIISAGSGSSYVNIDSQVRGIIRFTGGSSNPGLVSTNFSPPNTDTDK…
178	Ulvan lyase	Ulvan lyases	4.2.2.-	Ulvan	Nonlabens ulvanivorans	PL28	+	pET-29b(+)	KEZ94336	32.069	MCSSEDAMIEEEQVIPDPDPVAQTDEDTGPVVDCTNQGTNPTRDTDIPNPRNIGDIDDRSCYANYSESSILGKFWGIYNITDGSNHMDAPNTLQPRIERSLSRSQATGAGSYARFRGVLRILEVGDTGTFSSSGSYFMQAKGKHTGGGGSPDPAICLYRAHPVYGDDGNGNQVQVSFDIWREQINFRGGSGSAGRTEVFLKNVLKNEQIDIELEVGFRDDPNNPGQTLHYADAKIGGEEFNWNIPEPERGIESGIRYGAYRVKGGRAQFRWANTSYTKDEVNLEHHHHHH	MRKLKYNTTRVILMIAFISLSACSSEDAMIEEEQVIPDPDPVAQTDEDTGPVVDCTNQGTNPTRDTDIPNPRNIGDIDDRSCYANYSESSILGKFWGIYNITDGSNHMDAPNTLQPRIERSLSRSQATGAGSYARFRGVLRILEVGDTGTFSSSGSYFMQAKGKHTGGGGSPDPAICLYRAHPVYGDDGNGNQVQVSFDIWREQINFRGGSGSAGRTEVFLKNVLKNEQIDIELEVGFRDDPNNPGQTLHYADAKIGGEEFNWNIPEPERGIESGIRYGAYRVKGGRAQFRWANTSYTKDEVN
179	Ulvan lyase hypothetical protein with type A sorting domain	Ulvan lyases	4.2.2.-	Ulvan	Formosa agariphila	PL28	+	pET-29b(+)	WP_038530530	54.8535	MAPDEDTSAITRCTAEGTNPVRETDIPNPVNVGTIDDRSCYANYKESTVYGKTWGVYNITFDSNDFDTSLQPRIERSLSRSSETGIGSYARLTGVFRILEVGDTSGTSQDGTYLAQAKGKHTGGGGSPDPAICLYLAKPVYGTGEDADKQVSFDIYAERILYRGGEGDGREIVFLKNVKKDEETNFELEVGFKEDPNDVSKKIQYCNAVIGGDTFNWNIPEPERGTESGIRYGAYRVKGGRAQIRWANTTYQKVENVEVTNPGPIGDVYKLKNVATGQYLSDSGVSASAVIMSDSGEAQNNYWTFVESGSLFNIDNETFGILRAPGAGGPGGAYVVVSTTKEGPSSDGDKVWTIHYNESNDTYRFESGSSGRFMYQEINGNVTHISAMNTDDRSVWKAI…	MLEKTTLKNIILIHFLMFLAVVTAQTAPDEDTSAITRCTAEGTNPVRETDIPNPVNVGTIDDRSCYANYKESTVYGKTWGVYNITFDSNDFDTSLQPRIERSLSRSSETGIGSYARLTGVFRILEVGDTSGTSQDGTYLAQAKGKHTGGGGSPDPAICLYLAKPVYGTGEDADKQVSFDIYAERILYRGGEGDGREIVFLKNVKKDEETNFELEVGFKEDPNDVSKKIQYCNAVIGGDTFNWNIPEPERGTESGIRYGAYRVKGGRAQIRWANTTYQKVENVEVTNPGPIGDVYKLKNVATGQYLSDSGVSASAVIMSDSGEAQNNYWTFVESGSLFNIDNETFGILRAPGAGGPGGAYVVVSTTKEGPSSDGDKVWTIHYNESNDTYRFESGSSGRFM…
180	Unsaturated rhamnogalacturonyl hydrolase	Rhamnogalacturonyl hydrolases	3.2.1.172	α-L-rhamnopyranose	Mariniflexile sp. TRM1-10	GH105	+++	pET-29b(+)	AXP80164	42.2297	MQQPFNKKEVLAQMELANKYFMEKWPDVGKTIVTNRERPSNIWTRGVYYEGLMALYEIYPREAYYDYAYAWSEFHNWGFRNGNANRNADDYCAAQTYIDLYNLEPDPKKLKNTKSCINMLLNTPQLDDWSWIDAIQMGMPVFAKLGVLENDNRYYEKMYDMYMYTRNKHGDNGLFNPKDGLWWRDADFDPPYTEPNGEDSYWSRGNGWVIAALAKVLAIIPEDAPHRKQYIVDLKSMAEALVPIQRKDGFWNVSLHDPNHYGGKETSGTALFVYGMAYGVNNGILDKNKYLPVIEKAWNAMIKEALHKNGFLGYLQSTGKEPKDGQPLSYDKVPDFEDYGLGCFLLAGAEIYRMQLEHHHHHH	MKRSLLFISLGFLIAQISFGQQPFNKKEVLAQMELANKYFMEKWPDVGKTIVTNRERPSNIWTRGVYYEGLMALYEIYPREAYYDYAYAWSEFHNWGFRNGNANRNADDYCAAQTYIDLYNLEPDPKKLKNTKSCINMLLNTPQLDDWSWIDAIQMGMPVFAKLGVLENDNRYYEKMYDMYMYTRNKHGDNGLFNPKDGLWWRDADFDPPYTEPNGEDSYWSRGNGWVIAALAKVLAIIPEDAPHRKQYIVDLKSMAEALVPIQRKDGFWNVSLHDPNHYGGKETSGTALFVYGMAYGVNNGILDKNKYLPVIEKAWNAMIKEALHKNGFLGYLQSTGKEPKDGQPLSYDKVPDFEDYGLGCFLLAGAEIYRMQ
181	Unsaturated rhamnogalacturonyl hydrolase	Rhamnogalacturonyl hydrolases	3.2.1.172	α-L-rhamnopyranose	Mariniflexile sp. TRM1-10	GH105	+++	pET-29b(+)	AXP80156	48.5723	MQVNDATAPLHALQADYPTPYIVPQKETIKKVLDRVYNYLEENSASKIINATTKNGITDYKKKDVDITFEPGAFRLTSYEWGVTYAGMLLASKATGEAYYADYSNKRIKLITDIAENYPAKNIKDPDMLKTLHPEALDFAGALCAAFIKAKQDGLNANVDPLVNNYIDFISNKQFRLKDGTLARNRPQDNTLWLDDMFMSVPALAQMGKYTGDVTYFDDAVKQVDQFSKRMFNHEKGIYMHGWVQSMEVHPQFHWARANGWAVMAMVELLEVLPKDHQGYSEVLSQLQAHIAGLVKYQDGTGFWHQLLDRNDTYLETSATAIYTYSIARAINRGYIDKMAYAPGVLLGWNAVASKVNDKGQVEGTCVGTGMAFDPAFYYYRPINVFAAHGYGPVLLAGA…	MKYLNTTIKNVIFCFLLTTIHANAQVNDATAPLHALQADYPTPYIVPQKETIKKVLDRVYNYLEENSASKIINATTKNGITDYKKKDVDITFEPGAFRLTSYEWGVTYAGMLLASKATGEAYYADYSNKRIKLITDIAENYPAKNIKDPDMLKTLHPEALDFAGALCAAFIKAKQDGLNANVDPLVNNYIDFISNKQFRLKDGTLARNRPQDNTLWLDDMFMSVPALAQMGKYTGDVTYFDDAVKQVDQFSKRMFNHEKGIYMHGWVQSMEVHPQFHWARANGWAVMAMVELLEVLPKDHQGYSEVLSQLQAHIAGLVKYQDGTGFWHQLLDRNDTYLETSATAIYTYSIARAINRGYIDKMAYAPGVLLGWNAVASKVNDKGQVEGTCVGTGMAFDPA…
182	Unsaturated 3S-rhamnoglycuronyl hydrolase	Glucuronyl hydrolases	3.2.1.-	L-enopyranosiduronic acid residues (end products of the ulvan lyase)	Nonlabens ulvanivorans	GH105	+++	pET-29b(+)	AFQ98272	43.2235	MCTDTEKTPLEEKDVFNEDYIKTSMIKALEWQEAHPIFAIHPTDWTNGAYYTGVARAHHTTKNMMYMAALKNQAVANNWQPYTRLYHADDVAISYSYLYVAENEKRRNFSDLEPTKKFLDTHLYEDNAWKAGTNRSKEDKTILWWWCDALFMAPPVINLYAKQSEQPEYLDEMHKYYMETYNRLYDKEEKLFARDSRFVWDGDDEDKKEPNGEKVFWSRGNGWVIGGLALLLEDMPEDYKHRDFYVNLYKEMASRILEIQPEDGLWRTSLLSPESYDHGEVSGSAFHTFALAWGINKGLIDKKYTPAVKKAWKAMANCQHDDGRVGWVQNIGAFPEPASKDSYQNFGTGAFLLAGSEILKMRLEHHHHHH	MNKSILLLVTLLSLYSCTDTEKTPLEEKDVFNEDYIKTSMIKALEWQEAHPIFAIHPTDWTNGAYYTGVARAHHTTKNMMYMAALKNQAVANNWQPYTRLYHADDVAISYSYLYVAENEKRRNFSDLEPTKKFLDTHLYEDNAWKAGTNRSKEDKTILWWWCDALFMAPPVINLYAKQSEQPEYLDEMHKYYMETYNRLYDKEEKLFARDSRFVWDGDDEDKKEPNGEKVFWSRGNGWVIGGLALLLEDMPEDYKHRDFYVNLYKEMASRILEIQPEDGLWRTSLLSPESYDHGEVSGSAFHTFALAWGINKGLIDKKYTPAVKKAWKAMANCQHDDGRVGWVQNIGAFPEPASKDSYQNFGTGAFLLAGSEILKMR
183	Pectate lyase	Pectate lyases	4.2.2.2	(1,4)-α-D-galacturonan from pectate	Rhodopirellula baltica SH 1	PL10	++	pET-29b(+)	CAD73181	36.9365	MATPAEKVAKQTDEWFRGAEGQHAMRCILSWQTDHGDWPKNTDTTSKLFTAGDDKPNGTFDNGATIGELQALARAFKASGQDEYKSAFLKGFDHLLAAQYPNGGWPQYFPLSKKYHRHITFNDGTMINIMQFLEEVAEIPTYEFLDEQRLVRTRTALTRGIECILDCQVIVDGERTVWCAQHHAETLAPVLARSYEPPSLSGAESAGILLYLMELDEPSPRVIQAVESGVKWFDSVQVNGYRYQKRKELPSLIADNNAPSIWARFYDIKTNRPMFSDRDGTIVYDLDLVGEERRSGYTWYGNWGSKVAKAHAKWMKLEHHHHHH	MSAARDTTTFGFFQRFNMQRISIAILAVLTVNASLLSAATPAEKVAKQTDEWFRGAEGQHAMRCILSWQTDHGDWPKNTDTTSKLFTAGDDKPNGTFDNGATIGELQALARAFKASGQDEYKSAFLKGFDHLLAAQYPNGGWPQYFPLSKKYHRHITFNDGTMINIMQFLEEVAEIPTYEFLDEQRLVRTRTALTRGIECILDCQVIVDGERTVWCAQHHAETLAPVLARSYEPPSLSGAESAGILLYLMELDEPSPRVIQAVESGVKWFDSVQVNGYRYQKRKELPSLIADNNAPSIWARFYDIKTNRPMFSDRDGTIVYDLDLVGEERRSGYTWYGNWGSKVAKAHAKWMK
184	Alginate lyase (probable)	Alginate lyases	4.2.2.3		Rhodopirellula baltica SH 1	PL7	++++Different MW	pET-29b(+)	CAD73288	26.7029	METPADVLDLSRWRLTLPTESDKRGSPSEIRQPELASFSHPEHFHVRDQAGVVFRAHCGGATTKGSSFPRCELREMAPDEVNRADWSTDDKTIHTMTVRVAITATPRKKKHVVCAQIHDADDDLMMVRLEGEKLFIERNEVGEVMMERHYQLGTEFELKIEAGKGHVRVFYNGEEKMNWKVSRDGCYFKAGCYTQSNLKKGDDADSYGEVVISMLQLDEINTEDQLEHHHHHH	MRLLLTACLIVISLPTVVAETPADVLDLSRWRLTLPTESDKRGSPSEIRQPELASFSHPEHFHVRDQAGVVFRAHCGGATTKGSSFPRCELREMAPDEVNRADWSTDDKTIHTMTVRVAITATPRKKKHVVCAQIHDADDDLMMVRLEGEKLFIERNEVGEVMMERHYQLGTEFELKIEAGKGHVRVFYNGEEKMNWKVSRDGCYFKAGCYTQSNLKKGDDADSYGEVVISMLQLDEINTEDQ
185	Pectate lyase	Pectate lyases	4.2.2.2	(1,4)-α-D-galacturonan from pectate	Rhodopirellula baltica SH 1	PL1	++	pET-29b(+)	CAD74167	48.7006	MQKPLAFPTAEGYGKYTTGGRGGQVFEVTNLNDSGKGSLRAAVEAKGPRTVVFRVSGTIKLNSDLRIKNPNITIAGQTAPGDGICLRGYPLMISADEVIIRYIRVRFGDESGKDADAISARYVKNLILDHVSASWSVDETMSIYHCENVTVQWCMITESLFDSNHSKSNHGFGGIWGSNHSTYHHNLIAHHSSRNPRFASGCGNTDYRNNVVYNWGYRSCYGGEKRQNDKFNFTNINMVANYYKPGPATDPARAAELAEPSSRGADDKGHWYVAENVIEGSPTVSADNWSGVRGANYIQLDQPWEAMPINQQTAEEAFEDVLQHAGASWPKRDPIDTRIIQEVRDGTATYEGVYKTKKRVSSDTQITGIIDSQQDVGGWPELKNAAAAPDTDHDGIPDA…	MTRPFLNVIAIVGILFIAADASAQKPLAFPTAEGYGKYTTGGRGGQVFEVTNLNDSGKGSLRAAVEAKGPRTVVFRVSGTIKLNSDLRIKNPNITIAGQTAPGDGICLRGYPLMISADEVIIRYIRVRFGDESGKDADAISARYVKNLILDHVSASWSVDETMSIYHCENVTVQWCMITESLFDSNHSKSNHGFGGIWGSNHSTYHHNLIAHHSSRNPRFASGCGNTDYRNNVVYNWGYRSCYGGEKRQNDKFNFTNINMVANYYKPGPATDPARAAELAEPSSRGADDKGHWYVAENVIEGSPTVSADNWSGVRGANYIQLDQPWEAMPINQQTAEEAFEDVLQHAGASWPKRDPIDTRIIQEVRDGTATYEGVYKTKKRVSSDTQITGIIDSQQDVG…
186	Pectate lyase	Pectate lyases	4.2.2.2	(1,4)-α-D-galacturonan from pectate	Rhodopirellula baltica SH 1	PL1	+	pET-29b(+)	CAD74169	34.6053	MEESDAPIGWASVSGRGVETTTGGRNGDVVTARTAEELAEYASSPEPLTILIEGTITGDGQIKISSNKTLLGLGASTSLKNIELNMSGVSNIIIRNLHISDARDAIALRRTHHVWVDHCDLSECGDGLLDITHQSDFVTVSWTRFSKHHKTMLINSGTSQPEDSGYLNTTIHHCRFDGSDTRNPRVGYGKVHVFNCLYTKSDYGIGLHSQCLVLAERNHFDQVKHPIKQMYRPDPTDIHHGFCESVENVFQDCRGAQDDEGKSFPAKEFYEYESKMDDVARVPEIVQSNAGPQEHIGRTASRQLEHHHHHH	MATARLKLPSASNSYHSMANLSMNDQPSNPLFAGLLSIFFVAFVWTPLASAEESDAPIGWASVSGRGVETTTGGRNGDVVTARTAEELAEYASSPEPLTILIEGTITGDGQIKISSNKTLLGLGASTSLKNIELNMSGVSNIIIRNLHISDARDAIALRRTHHVWVDHCDLSECGDGLLDITHQSDFVTVSWTRFSKHHKTMLINSGTSQPEDSGYLNTTIHHCRFDGSDTRNPRVGYGKVHVFNCLYTKSDYGIGLHSQCLVLAERNHFDQVKHPIKQMYRPDPTDIHHGFCESVENVFQDCRGAQDDEGKSFPAKEFYEYESKMDDVARVPEIVQSNAGPQEHIGRTASRQ
187	Pectate lyase	Pectate lyases	4.2.2.2	(1,4)-α-D-galacturonan from pectate	Rhodopirellula baltica SH 1	PL14	+	pET-29b(+)	CAD73961	54.4504	MDPSDWAEGTQEHNDGANREHYNQAASLRWAHFMGDWCDAKGTEQGETVYAIAEVSDTDTLTPVRWDVTTLANEWGQGTHPNQGMFLRVVEGSGRIAFASRESTDETLRPKLELTGKNGTAILDAVADTFLTKWTYRSQGQANELRVSAEAENLLVRFDLEQATDIGTITRATLVLLSPQQFGSASIGVFRCNQGESDVPTSPALGIAAKYENDRGIANDLDVIFATGFERADWKSEWTQVGKDGKVDTVNPESRSEGFLPLQGKALRSRIDEGEFTALNTLYKFDERIGSEPEEIYFRYHLRLADDWNQTVQGGKLPGISGTYGRAGWGGRKSDGTDGWSARGLFQKTVPAGNPLAGRTPIGFYCYHADMHGTYGSHWVWSQNYRGYLAKNQWYTIEQ…	MQHSTVSHVFFFFAVSFAVVVLFGSGSLMADPSDWAEGTQEHNDGANREHYNQAASLRWAHFMGDWCDAKGTEQGETVYAIAEVSDTDTLTPVRWDVTTLANEWGQGTHPNQGMFLRVVEGSGRIAFASRESTDETLRPKLELTGKNGTAILDAVADTFLTKWTYRSQGQANELRVSAEAENLLVRFDLEQATDIGTITRATLVLLSPQQFGSASIGVFRCNQGESDVPTSPALGIAAKYENDRGIANDLDVIFATGFERADWKSEWTQVGKDGKVDTVNPESRSEGFLPLQGKALRSRIDEGEFTALNTLYKFDERIGSEPEEIYFRYHLRLADDWNQTVQGGKLPGISGTYGRAGWGGRKSDGTDGWSARGLFQKTVPAGNPLAGRTPIGFYCYHAD…
188	α-L-fucosidase	Fucosidases	3.2.1.51	α-L-fucoside	Rhodopirellula baltica SH 1	GH29	+	pET-29b(+)	CAD74450	45.8911	MKNIHATIAEGPFEADWNSLEKYEIPQWYKDAKFGIFIHWGAYSVPAYGSEWYPRQMYIDRDRRGDNFFQHHIDTYGPQKTFGYKDFIPQFKAEKFDAKAWAQLFKDTGARYVIPVAEHHDGFPMYDCAFTRWDASEMGPKRDVIQELSEAVRAKGMKFGVSSHRAFNWMFYVRDESFDNADPQYADLYGRPMPFLFEENAWDYQHNFTPQDDQFKDDWLARSCELVDKYKPDVFWFDFGITPKHGDSTHENNTYAEHLQKFAAYYYNKTSAKDSDLGIINYKFNAFPESAAVLDKERSKMAEIRKPFWQTDTAVSSSSWGYTENQRYKTPERLVNDLVDIVSKNGCLLLNVGPRADGTIPEEDQAILKAIGDWLKVNGEAIYDLEHHHHHH	KNIHATIAEGPFEADWNSLEKYEIPQWYKDAKFGIFIHWGAYSVPAYGSEWYPRQMYIDRDRRGDNFFQHHIDTYGPQKTFGYKDFIPQFKAEKFDAKAWAQLFKDTGARYVIPVAEHHDGFPMYDCAFTRWDASEMGPKRDVIQELSEAVRAKGMKFGVSSHRAFNWMFYVRDESFDNADPQYADLYGRPMPFLFEENAWDYQHNFTPQDDQFKDDWLARSCELVDKYKPDVFWFDFGITPKHGDSTHENNTYAEHLQKFAAYYYNKTSAKDSDLGIINYKFNAFPESAAVLDKERSKMAEIRKPFWQTDTAVSSSSWGYTENQRYKTPERLVNDLVDIVSKNGCLLLNVGPRADGTIPEEDQAILKAIGDWLKVNGEAIYD
189	Endo-β-1,4-xylanase (similar)	Xylanases	3.2.1.8	(1,4)-β-D-xylosidic linkages in xylan	Rhodopirellula baltica SH 1	GH10	-	pET-29b(+)	CAD78872	37.5803	MLPMGMAVSPSQVVLSADPISLTADSARYRAIIENYFDTLTDGGEAQWGPWEEDSQLPTDFLQWVVDRDALYHGHALVWGELDRFPAPADLLTNYEQVETTEGPVAAKAWLEREVLTHIATGPASAFSGTRDGTDEPLVTWWDVINHPIFSDDLWDIVGDDFMLDVIEAARAVVHPDTRLIINEFDILSNPDNGQSDDFFNLLTFLDAQSASGRADYDTIGFQGHFLSERLPAIDRVLAELDRYESFGRNFQITEFDVDALFIDEQTQADFTRDFYQLLASNQAASLFTPWGVWEGDHWRSEEEAALFNQDWTPKPNGQWLLDLEHHHHHH	LPMGMAVSPSQVVLSADPISLTADSARYRAIIENYFDTLTDGGEAQWGPWEEDSQLPTDFLQWVVDRDALYHGHALVWGELDRFPAPADLLTNYEQVETTEGPVAAKAWLEREVLTHIATGPASAFSGTRDGTDEPLVTWWDVINHPIFSDDLWDIVGDDFMLDVIEAARAVVHPDTRLIINEFDILSNPDNGQSDDFFNLLTFLDAQSASGRADYDTIGFQGHFLSERLPAIDRVLAELDRYESFGRNFQITEFDVDALFIDEQTQADFTRDFYQLLASNQAASLFTPWGVWEGDHWRSEEEAALFNQDWTPKPNGQWLLD
190	Endo-β-1,4-xylanase (probable homolog)	Xylanases	3.2.1.8	(1,4)-β-D-xylosidic linkages in xylan	Rhodopirellula baltica SH 1	GH10	++	pET-29b(+)	CAD76104	65.4321	MQESQTPAEGTMLVPTAEFRLDARPGTGSIDRQNNLITVDCPAPQEEAWALQVQCEPISNSVSAFEVFCVSFDARALPSNTDGLGSIHVSMATNDPWEPIEEPNGFRTFDVPNQWHPFRICFRAKQDYDAKRVYASIQCAEKKQRLEIRDLKLVGLGNVPDASLPFTRLFYPGADNDAWRSEAQRSIDRHRKRNLTIRVVDAAGQPLAGATVQVQQQKHDYAFGTFVGNTPIHAGEDAAKFRDQTKRWFNRVTLPRYWADWGTDRPAGVVKADATAEWAIDAGFEIKNHLLLYPQFIPDRVKQLADQPSRFQTEIETAMDAALERTRDMPIAVWDAINELRDVSLVGDVLGRDYYADVFNRGQRSQPNARWFINEYGLMTGGSERSKHLATYIQQIEQI…	MIMRWWLAPVAIALLLSSLGTPATLIHAFAQESQTPAEGTMLVPTAEFRLDARPGTGSIDRQNNLITVDCPAPQEEAWALQVQCEPISNSVSAFEVFCVSFDARALPSNTDGLGSIHVSMATNDPWEPIEEPNGFRTFDVPNQWHPFRICFRAKQDYDAKRVYASIQCAEKKQRLEIRDLKLVGLGNVPDASLPFTRLFYPGADNDAWRSEAQRSIDRHRKRNLTIRVVDAAGQPLAGATVQVQQQKHDYAFGTFVGNTPIHAGEDAAKFRDQTKRWFNRVTLPRYWADWGTDRPAGVVKADATAEWAIDAGFEIKNHLLLYPQFIPDRVKQLADQPSRFQTEIETAMDAALERTRDMPIAVWDAINELRDVSLVGDVLGRDYYADVFNRGQRSQPNAR…
191	Endo-β-1,3-glucanase hypothetical protein	Laminarinase	3.2.1.39	1,3-β-glucans	Bacteroides cellulosilyticus	GH157	-	pET-29b(+)	ALJ59177	101.846	MQNDSWENSPFYRSLNGDWRFKYADNVMARPLDFQTADFDTSTWSTIPVPSNWELQGHGIPIYTNIVYPFPKNPPFIPHDKNPVGSYKRDFEISEDWNGKNIYLHFGGVSGAMYVWVNGQKVGYSEGSKTPAEFNITKYLKAGKNTLAVQVLRWSDASYMEDQDFWRLSGIDRNVYLYATETTTIKDYRAIADLENDYKDGLLKLNLKLENTGKKAKGYKVGVQLLDDGKVLYSEEKEVVFNQNSAVVEFDKSLKNIKSWNAEKPNLYTLLFTLKDRKGKVTEAINSKIGFRKIEIKNNQFLVNGQAVLIKGANLHDHDETTGHVISREATLKDMEVMKRNNLNAIRCSHYPKNEFFYRMADQYGFYIVDEVNIETHGMGTTNQGLDNDEEAKTTHPAY…	MCDNRNFFFNLIIMMNLKTRILKQKLAMLVIMCLLSMTDTWAQFSSSPDVEVKNNSFYIDGKKFFIKGIGYEIGALPGELPNERKFNPDQLHFDIRRILSGGFNTIRTWAAFTEQELEVLRQYDIKIIMGIWIDPAGDFSNTQFVDNAKTIVNDVLSYSKNYNNIIGYLIMNEPHPTAVLGAGYQHTVNLWTELVNIIHSQHPNRPVSIANTPNGTYIHPHIFDFSAYNVYIYNPVTVNYLHGYRNHIDYLQQLNSSDHPLIITEYGLSVSPTGPGGWGYGGNSLSEQESGDVYMYKSLVDGGANGACIFNYSDGWWKADDEFVHSDLPEEWFGLIEYSSLSDKQGHERPVWKAIRDFQSAIIAQPRSEEIYIDKVPVEIFFNDTIKKIKVLLEDKLIY…
192	Ulvan lyase hypothetical protein	Ulvan lyases	4.2.2.-	Ulvan	Vibrio celticus	PL25	++	pET-29b(+)	SBT15724	52.4409	MDQTEKDKGEMVDYFANNGFGNPLAVVQAPAGIYENGITYLTYQGDLEDPYVVAYNHETKEWQGPIKAGFSELGKDNYWAPSGRAIDNHGKPTMIIDDLGFIHIFFGGHGGGARHGENPLGDVHDGKNKHIVSKKPHDISDWVELDNIPPFGNYNQAVKMDNGDIYLFYRHGAHESDWVYQKSTDHGRTFEDPVSFLKHKERDDVEAVDSWYAWAVKGQGDDIIITYDYHLCWKTHANNGRGHTTERHNTYYMVFNTKEGTWRNVQGETFDLPVTKELADKKTLAFDTEDKWTFNGSVHLDQDGNPHIGTNIGVDLGVKKTGGPKQTSHIRWTGEEWIGGNPVNPAAVNWGVDTRGDFFISSPEKVTFTLGYKEKGDGVVAYFTSEDGGQTFEKSTELL…	MTITNDNLSHTQPVTTTPSRFKKRLLASAMILSLGTTAFNATADQTEKDKGEMVDYFANNGFGNPLAVVQAPAGIYENGITYLTYQGDLEDPYVVAYNHETKEWQGPIKAGFSELGKDNYWAPSGRAIDNHGKPTMIIDDLGFIHIFFGGHGGGARHGENPLGDVHDGKNKHIVSKKPHDISDWVELDNIPPFGNYNQAVKMDNGDIYLFYRHGAHESDWVYQKSTDHGRTFEDPVSFLKHKERDDVEAVDSWYAWAVKGQGDDIIITYDYHLCWKTHANNGRGHTTERHNTYYMVFNTKEGTWRNVQGETFDLPVTKELADKKTLAFDTEDKWTFNGSVHLDQDGNPHIGTNIGVDLGVKKTGGPKQTSHIRWTGEEWIGGNPVNPAAVNWGVDTRGD…
193	Endo-(1,4)-fucoidanase (possible) with C-terminal target domain	Fucosidases	3.2.1.212	(1,4)-α-L-fucoside linkages in fucan	Aquimarina sp. BL5	GH107	-	pET-29b(+)	AXT50525	53.2032	MQQNSEVPWMEGSWGVRLIIRGGKDLDRYVANGYDYVEAAKQIVRDYPTIGHVITNLTNNANSSLYTVRQNNYIDVANEIHPDFVPSLENEQIIFDVIKVFKDAGIKVILYINHWPNMGEGSAAQIAGWDAYKNRNNLGNYPAFNLLMRGFLERFDGLVDGYWIDKIGGSDDSIPRKDIFINVIKETNPGAALGVNFNKSYFPGIKVDSDGVNERDEDDYKIIKYQANDIWSQFTAGHVTSIGGQKAPSNSWGYEEYTVTDMEESPLSVHPETGKVFVKHMFAPIRRRWSLNDEPLMYDKDQAYRMVKRITSAGASITFSTTITNGGLAMPDEVEVLKHVNDQLEANADYVPYTRPEQAYLVGETRPNYHQFIDFREIPNKKVGDPDFSPFAHASSGAA…	QQNSEVPWMEGSWGVRLIIRGGKDLDRYVANGYDYVEAAKQIVRDYPTIGHVITNLTNNANSSLYTVRQNNYIDVANEIHPDFVPSLENEQIIFDVIKVFKDAGIKVILYINHWPNMGEGSAAQIAGWDAYKNRNNLGNYPAFNLLMRGFLERFDGLVDGYWIDKIGGSDDSIPRKDIFINVIKETNPGAALGVNFNKSYFPGIKVDSDGVNERDEDDYKIIKYQANDIWSQFTAGHVTSIGGQKAPSNSWGYEEYTVTDMEESPLSVHPETGKVFVKHMFAPIRRRWSLNDEPLMYDKDQAYRMVKRITSAGASITFSTTITNGGLAMPDEVEVLKHVNDQLEANADYVPYTRPEQAYLVGETRPNYHQFIDFREIPNKKVGDPDFSPFAHASSGAAV…
194	Endo-(1,4)-fucoidanase (possible)	Fucosidases	3.2.1.212	(1,4)-α-L-fucoside linkages in fucan	Alteromonas sp. SN-1009	GH107	+	pET-29b(+)	AAO00508	36.6928	MKADWMQGNWGISYRIPGGDINYSGSHVAEYNVRAAVEQISAIPGLKWVQINLTNGASGDRFIVPVTEVEAINPLSAPNSINDLYDPTLPGRDLFEQLALAFKAKGIRVVAYIATQGPGMLKHGAENSMDEDDSITDCKSSKPLVTDLDTQVYCSANMNRWRDYVLEQYPSTSLYRSFELAMVNIVETLSLRYGSTIDGWWFDHSGFGDSELLHAAALAGNNDAAVAFNEGDKVPLVNNPETLDDYTFGHPTPIGSEVSSDDKNLPMLTSIEATLDGILTGSGDDVGSVGHMFMPLQESWNGGTVVFSEAKGSDWLNRALKAGGAFTWLEHHHHHH	KADWMQGNWGISYRIPGGDINYSGSHVAEYNVRAAVEQISAIPGLKWVQINLTNGASGDRFIVPVTEVEAINPLSAPNSINDLYDPTLPGRDLFEQLALAFKAKGIRVVAYIATQGPGMLKHGAENSMDEDDSITDCKSSKPLVTDLDTQVYCSANMNRWRDYVLEQYPSTSLYRSFELAMVNIVETLSLRYGSTIDGWWFDHSGFGDSELLHAAALAGNNDAAVAFNEGDKVPLVNNPETLDDYTFGHPTPIGSEVSSDDKNLPMLTSIEATLDGILTGSGDDVGSVGHMFMPLQESWNGGTVVFSEAKGSDWLNRALKAGGAFTW
195	Endo-(1,4)-fucoidanase (possible)	Fucosidases	3.2.1.212	(1,4)-α-L-fucoside linkages in fucan	Alteromonas sp. SN-1009	GH107	+	pET-29b(+)	AAO00509	34.7917	MSHVNEYQVAPAVEQIAAIPGLKWLQVNLSNGAFGDRFIVPVPEVEAINPNSAPNSSADLFDPALPGDDLFEQIALGLQAKGIKVVAYIATQGPAMLKHGAERSMDFDDSIVDESDGSACKSSRPVVSDPDTQVYCSANMNRWRDYVLQQYPSTSLHHSFQLGLVNIVETLSLRYGTLIDGWWFDHSIYGDYNLLPDAARAGNSNAAVSLNLEGDIFLSNNPEVMEDFTGGHPTPIARVVSSDDTNLPMLTAIEDAPNGIFTGTGDDVDALGHMFLPLQETWNGGTVVFSEAKGTEWLNRVTRAGGALTWALLEHHHHHH	SHVNEYQVAPAVEQIAAIPGLKWLQVNLSNGAFGDRFIVPVPEVEAINPNSAPNSSADLFDPALPGDDLFEQIALGLQAKGIKVVAYIATQGPAMLKHGAERSMDFDDSIVDESDGSACKSSRPVVSDPDTQVYCSANMNRWRDYVLQQYPSTSLHHSFQLGLVNIVETLSLRYGTLIDGWWFDHSIYGDYNLLPDAARAGNSNAAVSLNLEGDIFLSNNPEVMEDFTGGHPTPIARVVSSDDTNLPMLTAIEDAPNGIFTGTGDDVDALGHMFLPLQETWNGGTVVFSEAKGTEWLNRVTRAGGALTW
196	Alginate lyase	Alginate lyases	4.2.2.-	Alginates	Agarivorans sp	PL7	++	pET-29b(+)	BAH70324	31.4152	MNVQFSDNNGSLGEPVNYPQFQHVLSESELQISDAEGKKGNKEYFALDGDFTGIVNPYFYVDKTSEALVFKMKNDHLRNEVRVHKNFRTDLPDHFYSLRADVEMIDPEASMKNSDSKQDEITFLQVHNKGLDDEGTHNVPHPLLRVVWKRDANGVKGHFWAIIKNNAVICKGSFGKKNKDKNMCKPDVAYSHIDLGKAPTGKTTAFDITVGNKTLSIDVDGTNLVKHDIDYWRHLLSYFKAGVYNQFTHGMSEAHFYKLEYSAAEPKLEHHHHHH	MKNHLLALSALLAVSTLASANVQFSDNNGSLGEPVNYPQFQHVLSESELQISDAEGKKGNKEYFALDGDFTGIVNPYFYVDKTSEALVFKMKNDHLRNEVRVHKNFRTDLPDHFYSLRADVEMIDPEASMKNSDSKQDEITFLQVHNKGLDDEGTHNVPHPLLRVVWKRDANGVKGHFWAIIKNNAVICKGSFGKKNKDKNMCKPDVAYSHIDLGKAPTGKTTAFDITVGNKTLSIDVDGTNLVKHDIDYWRHLLSYFKAGVYNQFTHGMSEAHFYKLEYSAAEPK
197	Alginate lyase	Alginate lyases	4.2.2.-	Alginates	Azotobacter vinelandii	PL7	+	pET-29b(+)	AGK13250	27.8128	MMIDLSHWNLTIPVDAEIIQTEDLQTYASPWFIRNADGSITFFAPSSGDGIKSTKNSTYPRSELRETLPNGDDDEANWSLDSAPVHQLSATLTVDSLPASGKAIIGQFHGESNHPPFKLQVARLAGSADTFKINVQHRPKLNGKELRPSFSRPFKLGEEFSYDVQVTSTGKLSVTIDDETVSGQFDIRSYKNDKWYAKAGIYSQEMVSGKGAGRATFYAIDMTHGDKAGDRPEQSRRELQRLEHHHHHH	MIDLSHWNLTIPVDAEIIQTEDLQTYASPWFIRNADGSITFFAPSSGDGIKSTKNSTYPRSELRETLPNGDDDEANWSLDSAPVHQLSATLTVDSLPASGKAIIGQFHGESNHPPFKLQVARLAGSADTFKINVQHRPKLNGKELRPSFSRPFKLGEEFSYDVQVTSTGKLSVTIDDETVSGQFDIRSYKNDKWYAKAGIYSQEMVSGKGAGRATFYAIDMTHGDKAGDRPEQSRRELQR
198	Poly(α-L-guluronate) lyase	Alginate lyases	4.2.2.11	Alginates	Corynebacterium sp. ALY-1	PL7	-	pET-29b(+)	BAA83339	25.5112	MAEPCDYPAQQLDLTDWKVTLPIGSSGKPSEIEQPALDTFATAPWFQVNAKCTGVQFRAAVNGVTTSGSGYPRSELREMTDGGEEKASWSATSGTHTMVFREAFNHLPEVKPHLVGAQIHDGDDDVTVFRLEGTSLYITKGDDTHHKLVTSDYKLNTVFEGKFVVSGGKIKVYYNGVLQTTISHTSSGNYFKAGAYTQANCSNSSPCSSSNYGQVSLYKLQVTHSLEHHHHHH	MTLTRKRGLTAALTATALLVGSMVVGGSGAAAAEPCDYPAQQLDLTDWKVTLPIGSSGKPSEIEQPALDTFATAPWFQVNAKCTGVQFRAAVNGVTTSGSGYPRSELREMTDGGEEKASWSATSGTHTMVFREAFNHLPEVKPHLVGAQIHDGDDDVTVFRLEGTSLYITKGDDTHHKLVTSDYKLNTVFEGKFVVSGGKIKVYYNGVLQTTISHTSSGNYFKAGAYTQANCSNSSPCSSSNYGQVSLYKLQVTHS
199	Alginate lyase / Poly(β-mannuronate) lyase	Alginate lyases	4.2.2.3	Alginates	Klebsiella pneumoniae	PL7	++	pET-29b(+)	AAA25049	32.6294	MAVPAPGDKFELSGWSLSVPVDSDNDGKADQIKEKTLAAGYRNSDFFTLSDAGGMVFKAPISGAKTSKNTTYTRSELREMLRKGDTSIATQGVSRNNWVLSSAPLSEQKKAGGVDGTLEATLSVDHVTTTGVNWQVGRVIIGQIHANNDEPIRLYYRKLPHHQKGSVYFAHEPRKGFGDEQWYEMIGTLQPSHGNQTAAPTEPEAGIALGETFSYRIDATGNKLTVTLMREGRPDVVKTVDMSKSGYSEAGQYLYFKAGVYNQNKTGKPDDYVQATFYRLKATHGAQRLEHHHHHH	MLKSGVMVASLCLFSVPSRAAVPAPGDKFELSGWSLSVPVDSDNDGKADQIKEKTLAAGYRNSDFFTLSDAGGMVFKAPISGAKTSKNTTYTRSELREMLRKGDTSIATQGVSRNNWVLSSAPLSEQKKAGGVDGTLEATLSVDHVTTTGVNWQVGRVIIGQIHANNDEPIRLYYRKLPHHQKGSVYFAHEPRKGFGDEQWYEMIGTLQPSHGNQTAAPTEPEAGIALGETFSYRIDATGNKLTVTLMREGRPDVVKTVDMSKSGYSEAGQYLYFKAGVYNQNKTGKPDDYVQATFYRLKATHGAQR
200	Alginate poly(ManA) lyase	Alginate lyases	4.2.2.-	Alginates	Photobacterium sp.	PL7	+	pET-29b(+)	CAA49630	31.2289	MGVEFSNPSGQLGEPANYTQFANILSASELQISDPNGKKGNKEYFALDNDFTGIVNDNFYVDKQSQALVFKMANDHLRNELRVQKNFRTDLPDHFYTLYANVEILHPLQSMANSTSKQNEITFLQVHNKGLDDQGTHNVPHPLLRVVWKENNQGVKGHFWAITKNNAVICKGSFGKKNKDKEMCRADVAYSKIDLGPAPTDKGTDFTITVGNKTLAIDVNGQRKVEKNIDYWRHLLSYFKAGVYNQFTQGESEAHFNQLRYQVNTPLEHHHHHH	MIKSNLVISSLAIVSSMSYAGVEFSNPSGQLGEPANYTQFANILSASELQISDPNGKKGNKEYFALDNDFTGIVNDNFYVDKQSQALVFKMANDHLRNELRVQKNFRTDLPDHFYTLYANVEILHPLQSMANSTSKQNEITFLQVHNKGLDDQGTHNVPHPLLRVVWKENNQGVKGHFWAITKNNAVICKGSFGKKNKDKEMCRADVAYSKIDLGPAPTDKGTDFTITVGNKTLAIDVNGQRKVEKNIDYWRHLLSYFKAGVYNQFTQGESEAHFNQLRYQVNTP
†	Qualitative scale of protein expression level (protein concentration g/L): -, 0.0; +, 0.1 > 2.1; ++, 2.1 > 4.1; +++, 4.1 > 6.1; ++++, > 6.1
